# Supplementary material for: Experimental Manipulation of Dispersal Ability in A Neotropical Butterfly Anartia fatima (Lepidoptera: Nymphalidae)
Source: Insects. 2018 Aug 22;9(3):107. doi: 10.3390/insects9030107 (PMC6165437; doi:10.3390/insects9030107)
Supplement: Supplementary File 1 [file insects-09-00107-s001.zip]

Archive with 1 entries (1 files):
- insects-337283-supplementary.csv
