# Supplementary material for: Experimental Manipulation of Dispersal Ability in A Neotropical Butterfly Anartia fatima (Lepidoptera: Nymphalidae)
Source: Insects. 2018 Aug 22;9(3):107. doi: 10.3390/insects9030107 (PMC6165437; doi:10.3390/insects9030107)
Supplement: Supplementary File 1 [file insects-09-00107-s001.zip › insects-337283-supplementary.csv]

expt.	no.	sex	treatment	release Date	date	observer	day	site	time	behavior(nectar, rest, fly, bask , soliciting mate)	capture/visual	observed treatment	condition	beakmark	weather
1	1	m	wl	Sep.18.96	Sep.22.96	BOB	4	4	9:14	n	v	c			sun
1	1	m	wl	Sep.18.96	Sep.24.96	RAC	6	4	10:06	s	c		i/w		overcast
1	2	m	c	Sep.18.96	Sep.19.96	CHB	1	2	11:10	n	c	c	I/F		mcl
1	2	m	c	Sep.18.96	Sep.19.96	BOB	1	2	9:54	n	v		I/F		mcl
1	2	m	c	Sep.18.96	Sep.20.96	BOB	2	2	11:16	b	c	c	I/F		overcast
1	2	m	c	Sep.18.96	Sep.23.96	NIC	5	1	11:38	f	v		I/W		mcl
1	2	m	c	Sep.18.96	Sep.25.96	CHB	7	7	9:55	n	v		w		mcl
1	2	m	c	Sep.18.96	Sep.25.96	BOB	7	1	11:09	f	c	c	i/w		mcl
1	2	m	c	Sep.18.96	Sep.26.96	BOB	8	1	8:33	n	v	c	w		msun
1	2	m	c	Sep.18.96	Sep.26.96	BOB	8	1	8:48	s	c		w		msun
1	3	m	cm	Sep.18.96	Sep.19.96	BOB	1	2	8:57	f(chase)	c	cm	I		mcl
1	3	m	cm	Sep.18.96	Sep.22.96	NIC	4	1	11:07	n		y	I/W		sun
1	3	m	cm	Sep.18.96	Sep.22.96	BOB	4	1	11:27	n	v		i/f		sun
1	3	m	cm	Sep.18.96	Sep.23.96	BOB	5	1	8:41	n	v	cm	I		mcl
1	3	m	cm	Sep.18.96	Sep.25.96	BOB	7	1	10:38	n	c	cm	i		mcl
1	3	m	cm	Sep.18.96	Sep.26.96	BOB	8	1	8:48	s	c	cm	i/w		msun
1	3	m	cm	Sep.18.96	Sep.26.96	NIC	8	1	11:02	r	c	y	w		msun
1	3	m	cm	Sep.18.96	Sep.29.96	BOB	11	10	8:53	n	v	cm	i/w		msun
1	3	m	cm	Sep.18.96	Sep.30.96	BOB	12	10	9:38	n	v	y	i/w		msun
1	5	m	cm	Sep.18.96	Sep.21.96	BOB	3	7	9:20	b	c	cm	I		overcast
1	5	m	cm	Sep.18.96	Sep.22.96	BOB	4	7	10:29	f	v	y	i		sun
1	5	m	cm	Sep.18.96	Sep.23.96	CHB	5	8	9:15	n	v	y	I		mcl
1	7	f	cm	Sep.18.96	Sep.19.96	CHB	1	2	11:20	n	c	Wl	F		mcl
1	7	f	cm	Sep.18.96	Sep.25.96	NIC	7	2	11:18	n	v		w		mcl
1	8	f	wl	Sep.18.96	Sep.20.96	CHB	2	2	12:20	b	c				overcast
1	9	m	c	Sep.18.96	Sep.19.96	BOB	1	2	9:27	f	c	c	I/W		mcl
1	9	m	c	Sep.18.96	Sep.23.96	RAC	5	2	10:00	n	v	cm	I/F		mcl
1	9	m	c	Sep.18.96	Sep.25.96	NIC	7	3	11:08	r	c	c	w		mcl
1	10	m	wl	Sep.18.96	Sep.19.96	CHB	1	2	12:00	b	c	Wl	F		mcl
1	10	m	wl	Sep.18.96	Sep.21.96	BOB	3	2	10:15	f(chase)	c	Wl	I		overcast
1	10	m	wl	Sep.18.96	Sep.22.96	NIC	4	2	9:47	f	v	y	I/F		sun
1	10	m	wl	Sep.18.96	Sep.22.96	BOB	4	2	10:57	f	v	i			sun
1	10	m	wl	Sep.18.96	Sep.23.96	CHB	5	2	10:05	n	v	y			mcl
1	10	m	wl	Sep.18.96	Sep.25.96	CHB	7	2	9:17	n	v	y	i/w		mcl
1	10	m	wl	Sep.18.96	Sep.25.96	BOB	7	3	9:43	f	c	wl	i		mcl
1	10	m	wl	Sep.18.96	Sep.25.96	BOB	7	2	10:21	f	c	wl	i		mcl
1	10	m	wl	Sep.18.96	Sep.26.96	BOB	8	3	11:48	b	c	wl	i/w		msun
1	10	m	wl	Sep.18.96	Sep.26.96	NIC	8	3	10:29	f	c	y	i/w		msun
1	10	m	wl	Sep.18.96	Sep.29.96	RAC	11	2	11:28	n	c	wl	w		msun
1	10	m	wl	Sep.18.96	Sep.29.96	RAC	11	2	11:51	b	c		w		msun
1	11	m	c	Sep.18.96	Oct.7.96	NIC	19	10	9:40	f	c	c	w		mcl
1	11	m	c	Sep.18.96	Oct.8.96	NIC	20	10	11:25	r	v		w		sun
1	11	m	c	Sep.18.96	Oct.8.96	BOB	20	10	10:37	f	c	c	vw		sun
1	11	m	c	Sep.18.96	Sep.21.96	BOB	3	1	9:08	f	c	c	I/F		overcast
1	11	m	c	Sep.18.96	Sep.22.96	BOB	4	10	12:06	n	v		i		sun
1	11	m	c	Sep.18.96	Sep.23.96	NIC	5	10	12:03	f	v		I/F		mcl
1	11	m	c	Sep.18.96	Sep.23.96	CHB	5	1	11:45	b	v	c			mcl
1	11	m	c	Sep.18.96	Sep.23.96	BOB	5	10	8:53	f	c	c	I/F		mcl
1	11	m	c	Sep.18.96	Sep.25.96	BOB	7	10	10:47	b	c	c	i		mcl
1	11	m	c	Sep.18.96	Sep.26.96	CHB	8	7	11:43	n	v				msun
1	11	m	c	Sep.18.96	Sep.27.96	NIC	9	1	9:56	n	c	c	w		sun
1	11	m	c	Sep.18.96	Sep.27.96	BOB	9	10	12:29	f	c	c	i/w		sun
1	11	m	c	Sep.18.96	Sep.28.96	BOB	10	7	10:25	b	c	c	i/w		mcl
1	11	m	c	Sep.18.96	Sep.28.96	BOB	10	10	10:45	s	c	c	i/w		mcl
1	12	f	cm	Sep.18.96	Sep.20.96	BOB	2	2	11:15	b	c	cm	I/F		overcast
1	12	f	cm	Sep.18.96	Sep.22.96	BOB	4	2	10:17	n	v	cm	i/f		sun
1	14	f	cm	Sep.18.96	Sep.23.96	NIC	5	4	9:32	n	v	y	I/W		mcl
1	15	f	c	Sep.18.96	Sep.19.96	CHB	1	2	11:22	n	c	c	I/F		mcl
1	15	f	c	Sep.18.96	Sep.19.96	BOB	1	2	8:55	f	v	c			mcl
1	15	f	c	Sep.18.96	Sep.19.96	BOB	1	2	9:50	S	v		I/F?		mcl
1	15	f	c	Sep.18.96	Sep.20.96	RAC	2	3	10:27	r	c	c	I/F		overcast
1	16	f	cm	Sep.18.96	Sep.19.96	BOB	1	2	9:06	b	c	cm	I		mcl
1	17	m	c	Sep.18.96	Sep.19.96	BOB	1	2	9:45	b	c	c	I		mcl
1	17	m	c	Sep.18.96	Sep.22.96	BOB	4	2	11:00	n	v		i/f		sun
1	17	m	c	Sep.18.96	Sep.23.96	NIC	5	2	10:33	n	v	c	I/F		mcl
1	17	m	c	Sep.18.96	Sep.23.96	BOB	5	2	8:33	b	c	c	I		mcl
1	17	m	c	Sep.18.96	Sep.23.96	BOB	5	2	11:50	n	v		i/f		mcl
1	17	m	c	Sep.18.96	Sep.24.96	CHB	6	2	11:01	n	v				overcast
1	17	m	c	Sep.18.96	Sep.24.96	RAC	6	2	11:46	n	v	c	w		overcast
1	17	m	c	Sep.18.96	Sep.24.96	RAC	6	2	11:47	n	v	c	w		overcast
1	17	m	c	Sep.18.96	Sep.25.96	NIC	7	2	10:33	n	c	c	i/w		mcl
1	17	m	c	Sep.18.96	Sep.25.96	NIC	7	2	11:48	r	v		i/w		mcl
1	17	m	c	Sep.18.96	Sep.25.96	BOB	7	2	9:26	n	v	c	i		mcl
1	18	m	wl	Sep.18.96	Sep.22.96	BOB	4	4	9:11	f	c	wl	i		sun
1	19	f	c	Sep.18.96	Sep.20.96	BOB	2	2	10:28	n	v	Wl	I/F		overcast
1	19	f	c	Sep.18.96	Sep.21.96	BOB	3	8	10:24	b	c	c	I		overcast
1	19	f	c	Sep.18.96	Sep.23.96	CHB	5	8	9:20	n	v	c	I/W		mcl
1	20	m	cm	Sep.18.96	Sep.19.96	CHB	1	2	11:00	b	c	Wl	I/W		mcl
1	20	m	cm	Sep.18.96	Sep.19.96	BOB	1	2	9:47	f	v		I/F		mcl
1	20	m	cm	Sep.18.96	Sep.19.96	BOB	1	2	9:50	S	v	cm	I/F		mcl
1	20	m	cm	Sep.18.96	Sep.20.96	BOB	2	2	12:18	n	v	cm	I/W		overcast
1	20	m	cm	Sep.18.96	Sep.21.96	JED	3	2	12:14	n	v	y			overcast
1	20	m	cm	Sep.18.96	Sep.21.96	BOB	3	2	9:25	n	v	cm	I/W		overcast
1	20	m	cm	Sep.18.96	Sep.21.96	BOB	3	2	10:10	n	v	cm	I/W		overcast
1	20	m	cm	Sep.18.96	Sep.22.96	CHB	4	2	9:20	b	v		I/W		sun
1	20	m	cm	Sep.18.96	Sep.22.96	BOB	4	2	10:25	n	v	cm	i/w		sun
1	20	m	cm	Sep.18.96	Sep.22.96	BOB	4	2	12:20	n	v				sun
1	20	m	cm	Sep.18.96	Sep.23.96	NIC	5	2	10:45	n	v	y	W		mcl
1	20	m	cm	Sep.18.96	Sep.23.96	CHB	5	2	9:52	n	v	y			mcl
1	20	m	cm	Sep.18.96	Sep.23.96	BOB	5	2	11:48	n	v	cm	i/w		mcl
1	20	m	cm	Sep.18.96	Sep.24.96	NIC	6	2	8:47	n	v	wl	i/w		overcast
1	21	m	wl	Sep.18.96	Sep.19.96	RAC	1	8	10:10	b	c	cm	I/F		mcl
1	22	m	cm	Sep.18.96	Sep.21.96	BOB	3	2	10:09	n	v	y	I/F		overcast
1	22	m	cm	Sep.18.96	Sep.22.96	NIC	4	2	9:19	f	c	Wl			sun
1	22	m	cm	Sep.18.96	Sep.22.96	BOB	4	2	10:14	n	v		i		sun
1	22	m	cm	Sep.18.96	Sep.23.96	NIC	5	3	11:30	n	v	y	I/F		mcl
1	22	m	cm	Sep.18.96	Sep.23.96	CHB	5	1	11:15	f	c	Wl	I		mcl
1	22	m	cm	Sep.18.96	Sep.23.96	BOB	5	3	11:43	n	v	c	i/f		mcl
1	22	m	cm	Sep.18.96	Sep.24.96	NIC	6	3	9:18	r	c	y	i/f		overcast
1	22	m	cm	Sep.18.96	Sep.26.96	BOB	8	1	8:42	f	c	cm	i/w		msun
1	22	m	cm	Sep.18.96	Sep.26.96	BOB	8	4	10:35	s	c	cm	i/w		msun
1	22	m	cm	Sep.18.96	Sep.26.96	BOB	8	3	11:51	r	v		i		msun
1	22	m	cm	Sep.18.96	Sep.26.96	CHB	8	4	10:16	n	v		i/w		msun
1	22	m	cm	Sep.18.96	Sep.26.96	CHB	8	7	11:31	f	r				msun
1	22	m	cm	Sep.18.96	Sep.27.96	BOB	9	2	11:02	n	v	cm	i/w		sun
1	22	m	cm	Sep.18.96	Sep.28.96	BOB	10	8	9:28	b	c	cm	i/w		mcl
1	23	m	wl	Sep.18.96	Oct.1.96	BOB	13	6	11:53	f	v	y	i		sun
1	23	m	wl	Sep.18.96	Oct.2.96	BOB	14	6	8:54	f	c	cm	i		mcl
1	23	m	wl	Sep.18.96	Sep.19.96	CHB	1	2	11:15	n	v		I/F		mcl
1	23	m	wl	Sep.18.96	Sep.19.96	BOB	1	2	9:55	n	v	Wl	F		mcl
1	23	m	wl	Sep.18.96	Sep.21.96	BOB	3	3	9:21	f	c	y	F		overcast
1	23	m	wl	Sep.18.96	Sep.25.96	CHB	7	6	12:00	n	v	y	i/f		mcl
1	23	m	wl	Sep.18.96	Sep.27.96	BOB	9	6	10:28	n	v	wl	i/f		sun
1	23	m	wl	Sep.18.96	Sep.30.96	BOB	12	6	11:48	r	c	wl	i		overcast
1	24	m	c	Sep.18.96	Oct.2.96	RAC	14	6	10:06	f	c	wl	i/w		mcl
1	24	m	c	Sep.18.96	Sep.24.96	RAC	6	2	12:00	n	v	cm	i/f		overcast
1	24	m	c	Sep.18.96	Sep.26.96	NIC	8	2	9:45	n	c	y	w		msun
1	24	m	c	Sep.18.96	Sep.29.96	BOB	11	3	9:29	s	c	wl	i		msun
1	25	m	c	Sep.18.96	Sep.19.96	CHB	1	2	11:50	n	v		I/F		mcl
1	25	m	c	Sep.18.96	Sep.19.96	BOB	1	2	9:26	b	c	c	I/F		mcl
1	25	m	c	Sep.18.96	Sep.21.96	JED	3	2	11:44	n	v	not			overcast
1	25	m	c	Sep.18.96	Sep.21.96	BOB	3	1	9:14	f	c	c	F		overcast
1	25	m	c	Sep.18.96	Sep.21.96	BOB	3	1	10:21	b	c	c	F		overcast
1	25	m	c	Sep.18.96	Sep.22.96	NIC	4	6	11:44	n		c	I/F		sun
1	25	m	c	Sep.18.96	Sep.22.96	CHB	4	12	11:10	n	v				sun
1	25	m	c	Sep.18.96	Sep.22.96	CHB	4	4	12:10	Nec./solic.	v				sun
1	25	m	c	Sep.18.96	Sep.23.96	BOB	5	6	10:59	n	v	c	I		mcl
1	25	m	c	Sep.18.96	Sep.25.96	BOB	7	3	9:40	b	c	c	i/w		mcl
1	26	m	wl	Sep.18.96	Oct.2.96	NIC	14	6	12:10	f	c	y	w		mcl
1	26	m	wl	Sep.18.96	Sep.19.96	BOB	1	2	9:10	n	c	Wl	F		mcl
1	26	m	wl	Sep.18.96	Sep.21.96	BOB	3	3	9:46	b	c	Wl	F		overcast
1	26	m	wl	Sep.18.96	Sep.23.96	NIC	5	12	9:02	f	Vis.	y	F		mcl
1	26	m	wl	Sep.18.96	Sep.24.96	NIC	6	6	11:29	n	v	cm	f		overcast
1	26	m	wl	Sep.18.96	Sep.25.96	CHB	7	1	10:10	n	v	y	i		mcl
1	27	m	cm	Sep.18.96	Oct.2.96	BOB	14	11	9:35	b	c	cm	w	y	mcl
1	27	m	cm	Sep.18.96	Oct.2.96	RAC	14	2	11:28	r	c	cm	i/w		mcl
1	27	m	cm	Sep.18.96	Oct.5.96	BOB	17	2	11:55	n	v		W		msun
1	27	m	cm	Sep.18.96	Oct.6.96	NIC	18	6	8:59	f	c	y	w		sun
1	27	m	cm	Sep.18.96	Oct.6.96	NIC	18	2	9:25	r	c	y	w		sun
1	27	m	cm	Sep.18.96	Oct.6.96	NIC	18	11	11:08	f	c		w		sun
1	27	m	cm	Sep.18.96	Oct.7.96	CHB	19	2	10:44	f	r	cm	w		mcl
1	27	m	cm	Sep.18.96	Sep.20.96	CHB	2	2	12:15	n	c		F		overcast
1	27	m	cm	Sep.18.96	Sep.22.96	BOB	4	3	10:47	n	v		i/f		sun
1	27	m	cm	Sep.18.96	Sep.23.96	NIC	5	4	8:39	f	v	y	I/F		mcl
1	27	m	cm	Sep.18.96	Sep.23.96	CHB	5	7	11:55	r	v	y			mcl
1	27	m	cm	Sep.18.96	Sep.23.96	BOB	5	3	11:04	n	v	cm	i/f		mcl
1	27	m	cm	Sep.18.96	Sep.24.96	BOB	6	1	9:12	n	c	cm	i/f		overcast
1	27	m	cm	Sep.18.96	Sep.24.96	NIC	6	1	10:18	r	c	wl	i/f		overcast
1	27	m	cm	Sep.18.96	Sep.24.96	RAC	6	2	11:36	n	v	wl	i/f		overcast
1	27	m	cm	Sep.18.96	Sep.25.96	CHB	7	3	11:25	n	v	y	i/f		mcl
1	27	m	cm	Sep.18.96	Sep.26.96	BOB	8	2	12:02	n	v		i		msun
1	27	m	cm	Sep.18.96	Sep.26.96	CHB	8	8	11:09	b	v				msun
1	27	m	cm	Sep.18.96	Sep.27.96	BOB	9	2	11:01	n	v	c	i		sun
1	27	m	cm	Sep.18.96	Sep.29.96	RAC	11	2	10:48	b	c	cm	w		msun
1	27	m	cm	Sep.18.96	Sep.29.96	BOB	11	6	10:49	f	v	wl	i		msun
1	28	f	c	Sep.18.96	Sep.20.96	CHB	2	2	9:15	predated-spider?	c				overcast
1	28	f	c	Sep.18.96	Sep.25.96	BOB	7	2	9:26	s	v	y	i		mcl
1	29	m	wl	Sep.18.96	Sep.19.96	RAC	1	4	9:55	n	c	Wl	W.		mcl
1	29	m	wl	Sep.18.96	Sep.20.96	RAC	2	8	10:23	b	v	Wl	I/F		overcast
1	29	m	wl	Sep.18.96	Sep.20.96	CHB	2	2	9:55	r	c	Wl			overcast
1	29	m	wl	Sep.18.96	Sep.23.96	NIC	5	3	10:48	n	v	y	I/F		mcl
1	30	f	cm	Sep.18.96	Sep.21.96	BOB	3	4	9:51	b	c	c	I/F		overcast
1	32	m	c	Sep.18.96	Oct.1.96	CHB	13	8	10:16	n	v	c	i/f		sun
1	32	m	c	Sep.18.96	Oct.2.96	BOB	14	3	10:13	b	v	wl	i		mcl
1	32	m	c	Sep.18.96	Oct.2.96	RAC	14	8	11:20	b	c	c	i/w		mcl
1	32	m	c	Sep.18.96	Oct.4.96	BOB	16	8	10:02	s	c	c	i/w		msun
1	32	m	c	Sep.18.96	Oct.5.96	BOB	17	3	10:02	b	c	c	w		msun
1	32	m	c	Sep.18.96	Oct.5.96	RAC	17	8	9:42	n	c	c	i/w		msun
1	32	m	c	Sep.18.96	Oct.5.96	RAC	17	4	11:59	n	v		i/w		msun
1	32	m	c	Sep.18.96	Oct.6.96	CHB	18	3	9:40	b	v	c	w		sun
1	32	m	c	Sep.18.96	Sep.22.96	CHB	4	8	10:13	f	v				sun
1	32	m	c	Sep.18.96	Sep.22.96	BOB	4	8	10:32	f	v	y	i/f		sun
1	32	m	c	Sep.18.96	Sep.23.96	RAC	5	8	8:50	r	c	Wl	I/F		mcl
1	32	m	c	Sep.18.96	Sep.27.96	CHB	9	8	9:20	b	v		i/f		sun
1	32	m	c	Sep.18.96	Sep.27.96	BOB	9	8	10:57	f	v	wl	i		sun
1	32	m	c	Sep.18.96	Sep.29.96	BOB	11	8	9:19	n	c	c	i/w		msun
1	33	m	wl	Sep.18.96	Sep.19.96	BOB	1	2	9:24	r	v	cm	I/W		mcl
1	33	m	wl	Sep.18.96	Sep.21.96	BOB	3	3	10:28	b	c	Wl	I/F		overcast
1	33	m	wl	Sep.18.96	Sep.22.96	CHB	4	8	10:15	f	v				sun
1	33	m	wl	Sep.18.96	Sep.24.96	BOB	6	3	9:41	b	c	wl	i/w	?	overcast
1	33	m	wl	Sep.18.96	Sep.24.96	CHB	6	8	11:30	f	r	y			overcast
1	33	m	wl	Sep.18.96	Sep.24.96	RAC	6	3	10:39	r	c	wl	w		overcast
1	33	m	wl	Sep.18.96	Sep.25.96	BOB	7	4	9:05	n	v	wl	w		mcl
1	34	f	c	Sep.18.96	Sep.20.96	BOB	2	2	10:32	b	c	c	I		overcast
1	34	f	c	Sep.18.96	Sep.22.96	BOB	4	4	9:15	n	v		i		sun
1	34	f	c	Sep.18.96	Sep.23.96	RAC	5	12	11:37	f	c	c	I/F		mcl
1	34	f	c	Sep.18.96	Sep.24.96	CHB	6	12	12:15	n	v	c	w		overcast
1	34	f	c	Sep.18.96	Sep.24.96	RAC	6	12	9:20	b	c	c	i/w		overcast
1	34	f	c	Sep.18.96	Sep.25.96	NIC	7	12	9:44	n	c	c	w		mcl
1	35	f	cm	Sep.18.96	Sep.19.96	CHB	1	2	12:15	n	c	Wl	I/F		mcl
1	35	f	cm	Sep.18.96	Sep.19.96	BOB	1	2	12:03	n	v	cm	I/F		mcl
1	35	f	cm	Sep.18.96	Sep.20.96	BOB	2	2	12:20	n	v	cm	I		overcast
1	35	f	cm	Sep.18.96	Sep.23.96	NIC	5	4	8:37	b	v	y	I/W		mcl
1	35	f	cm	Sep.18.96	Sep.23.96	NIC	5	4	9:27	f	v	y	I/W		mcl
1	35	f	cm	Sep.18.96	Sep.23.96	NIC	5	4	9:45	f	c	y	I/W		mcl
1	35	f	cm	Sep.18.96	Sep.24.96	NIC	6	4	12:25	n	c	y	i/w		overcast
1	35	f	cm	Sep.18.96	Sep.24.96	CHB	6	4	9:11	n	v	y	w		overcast
1	35	f	cm	Sep.18.96	Sep.24.96	RAC	6	4	10:00	b	c	cm	w		overcast
1	35	f	cm	Sep.18.96	Sep.25.96	BOB	7	4	8:36	b	c	cm	w		mcl
1	35	f	cm	Sep.18.96	Sep.25.96	BOB	7	4	9:04	n	v	cm	w		mcl
1	36	f	wl	Sep.18.96	Sep.21.96	BOB	3	3	12:18	s	v				overcast
1	37	f	c	Sep.19.96	Oct.3.96	BOB	15	2	8:50	predated at release site,marked on fw					mcl
1	37	f	c	Sep.19.96	Sep.22.96	BOB	3	2	10:23	b	c	c	i		sun
1	37	f	c	Sep.19.96	Sep.22.96	BOB	3	1	11:27	b	c	c	i/w		sun
1	37	f	c	Sep.19.96	Sep.23.96	NIC	4	2	11:20	n	v	C	I/W		mcl
1	37	f	c	Sep.19.96	Sep.23.96	CHB	4	2	9:53	n	v	c			mcl
1	37	f	c	Sep.19.96	Sep.23.96	BOB	4	8	11:37	n	v		i		mcl
1	37	f	c	Sep.19.96	Sep.23.96	BOB	4	2	11:49	n	v		i/f		mcl
1	37	f	c	Sep.19.96	Sep.24.96	NIC	5	2	8:47	r	v	c	w		overcast
1	37	f	c	Sep.19.96	Sep.24.96	CHB	5	3	10:40	r	r	c	i/w		overcast
1	37	f	c	Sep.19.96	Sep.24.96	CHB	5	12	12:10	n	v				overcast
1	37	f	c	Sep.19.96	Sep.25.96	BOB	6	4	8:33	b	v	c	w		mcl
1	37	f	c	Sep.19.96	Sep.26.96	NIC	7	4	8:55	n	v	y	w		msun
1	37	f	c	Sep.19.96	Sep.26.96	CHB	7	4	10:20	n	v	c	i/w		msun
1	37	f	c	Sep.19.96	Sep.26.96	RAC	7	4	12:00	n	v		w		msun
1	37	f	c	Sep.19.96	Sep.28.96	NIC	9	7	11:13		v	c	w		mcl
1	38	m	cm	Sep.19.96	Sep.22.96	NIC	3	2	9:17	n	v	Wl			sun
1	38	m	cm	Sep.19.96	Sep.22.96	BOB	3	2	9:07	n	v	cm	i		sun
1	38	m	cm	Sep.19.96	Sep.22.96	BOB	3	2	10:54	n	v				sun
1	38	m	cm	Sep.19.96	Sep.23.96	NIC	4	2	10:41	n	v	y	I/W		mcl
1	38	m	cm	Sep.19.96	Sep.23.96	CHB	4	2	9:41	n	v	Wl	I		mcl
1	38	m	cm	Sep.19.96	Sep.23.96	BOB	4	2	11:48	n	v		i/f		mcl
1	42	m	cm	Sep.19.96	Sep.20.96	CHB	1	2	9:21	r	v	Wl			overcast
1	42	m	cm	Sep.19.96	Sep.21.96	BOB	2	3	12:19	n	v	cm	I/F		overcast
1	42	m	cm	Sep.19.96	Sep.22.96	BOB	3	2	10:16	n	c	cm	i		sun
1	42	m	cm	Sep.19.96	Sep.25.96	NIC	6	4	9:32	r	c	c	w		mcl
1	42	m	cm	Sep.19.96	Sep.26.96	BOB	7	3	11:44	n	v	cm	i/w		msun
1	42	m	cm	Sep.19.96	Sep.28.96	CHB	9	12	12:00	n	r	cm	w		mcl
1	42	m	cm	Sep.19.96	Sep.28.96	BOB	9	12	11:46	n	v	cm	w		mcl
1	43	m	wl	Sep.19.96	Sep.20.96	CHB	1	2	9:28	r	v				overcast
1	43	m	wl	Sep.19.96	Sep.22.96	CHB	3	8	10:10	f	v	Wl			sun
1	43	m	wl	Sep.19.96	Sep.22.96	BOB	3	3	12:23	r	v	wl	i/w		sun
1	43	m	wl	Sep.19.96	Sep.24.96	BOB	5	8	9:43	f(chase)	c	wl	i/w		overcast
1	43	m	wl	Sep.19.96	Sep.25.96	NIC	6	1	11:40	r	v		i/w		mcl
1	43	m	wl	Sep.19.96	Sep.26.96	BOB	7	1	8:40	b	c	wl	i/w		msun
1	43	m	wl	Sep.19.96	Sep.26.96	BOB	7	6	11:15	s	v		i/w		msun
1	43	m	wl	Sep.19.96	Sep.26.96	RAC	7	6	11:30	n	v	wl	w		msun
1	43	m	wl	Sep.19.96	Sep.26.96	RAC	7	6	11:53	n	v	wl	w		msun
1	43	m	wl	Sep.19.96	Sep.27.96	BOB	8	6	10:29	n	v	wl	i/w		sun
1	43	m	wl	Sep.19.96	Sep.28.96	NIC	9	6	9:27	f	v		w		mcl
1	43	m	wl	Sep.19.96	Sep.28.96	BOB	9	4	8:44	b	c	wl	w		mcl
1	43	m	wl	Sep.19.96	Sep.29.96	RAC	10	6	9:25	b	c	wl	w		msun
1	43	m	wl	Sep.19.96	Sep.29.96	BOB	10	6	11:11	b	c	y	w		msun
1	44	f	c	Sep.19.96	Sep.20.96	CHB	1	2	9:25	r	v	c	I		overcast
1	44	f	c	Sep.19.96	Sep.20.96	BOB	1	2	10:46	b	c		F		overcast
1	45	f	cm	Sep.19.96	Sep.24.96	CHB	5	3	10:10	n	r	y	i		overcast
1	46	m	c	Sep.19.96	Oct.1.96	RAC	13	4	10:36	n	v	c	i/f		sun
1	46	m	c	Sep.19.96	Oct.5.96	BOB	17	4	9:47	b	c	c	vw		msun
1	46	m	c	Sep.19.96	Oct.5.96	RAC	17	4	11:54	s	v		i/w		msun
1	46	m	c	Sep.19.96	Sep.23.96	NIC	4	4	9:46	n	v	c	I/W		mcl
1	46	m	c	Sep.19.96	Sep.26.96	BOB	7	4	10:42	n	c	c	i		msun
1	46	m	c	Sep.19.96	Sep.26.96	BOB	7	4	11:13	f	v				msun
1	46	m	c	Sep.19.96	Sep.27.96	NIC	8	4	11:41	n	v		w		sun
1	46	m	c	Sep.19.96	Sep.28.96	CHB	9	4	11:31	n	v	c	i		mcl
1	46	m	c	Sep.19.96	Sep.29.96	RAC	10	4	9:05	n	v	c	i/w		msun
1	46	m	c	Sep.19.96	Sep.29.96	BOB	10	11	9:41	b	v	c	i		msun
1	49	m	c	Sep.19.96	Oct.6.96	NIC	18	12	10:43	n	v		i/w		sun
1	49	m	c	Sep.19.96	Sep.20.96	BOB	1	2	10:37	f	c	c	I/F		overcast
1	49	m	c	Sep.19.96	Sep.23.96	NIC	4	2	10:37	n	v	y	I/W		mcl
1	50	m	cm	Sep.19.96	Sep.21.96	BOB	2	3	9:45	b	c	cm	I/F		overcast
1	50	m	cm	Sep.19.96	Sep.22.96	CHB	3	4	10:50	n	v	Wl			sun
1	50	m	cm	Sep.19.96	Sep.22.96	BOB	3	4	9:14	n	v	y			sun
1	50	m	cm	Sep.19.96	Sep.23.96	CHB	4	7	11:00	n	v	y			mcl
1	50	m	cm	Sep.19.96	Sep.24.96	NIC	5	4	10:49	s	v		i/f		overcast
1	50	m	cm	Sep.19.96	Sep.24.96	RAC	5	6	9:40	f	c	wl	i/f		overcast
1	50	m	cm	Sep.19.96	Sep.26.96	BOB	7	4	10:35	s	c	cm	i		msun
1	50	m	cm	Sep.19.96	Sep.26.96	NIC	7	4	9:17	r	v	y	i/w		msun
1	50	m	cm	Sep.19.96	Sep.26.96	RAC	7	4	11:44		v	wl	i/w		msun
1	50	m	cm	Sep.19.96	Sep.26.96	RAC	7	4	12:15	n	v	cm	i/f		msun
1	51	m	wl	Sep.19.96	Oct.1.96	CHB	13	4	9:00	s	v	wl	i/w		sun
1	51	m	wl	Sep.19.96	Oct.1.96	RAC	13	4	10:18	n	v	wl	w		sun
1	51	m	wl	Sep.19.96	Oct.1.96	BOB	13	4	12:34	f	v		i/w		sun
1	51	m	wl	Sep.19.96	Oct.2.96	NIC	14	4	11:55	f	c	y	w		mcl
1	51	m	wl	Sep.19.96	Oct.3.96	NIC	15	4	8:52	r	c	y	w		mcl
1	51	m	wl	Sep.19.96	Oct.3.96	RAC	15	4	11:06	n	v	wl	w		mcl
1	51	m	wl	Sep.19.96	Sep.20.96	BOB	1	2	10:38	f	v	Wl	F		overcast
1	51	m	wl	Sep.19.96	Sep.20.96	BOB	1	2	10:40	b	c	Wl	F		overcast
1	51	m	wl	Sep.19.96	Sep.21.96	BOB	2	2	12:26	f	c	Wl	I/F		overcast
1	51	m	wl	Sep.19.96	Sep.22.96	CHB	3	4	10:46	n	v				sun
1	51	m	wl	Sep.19.96	Sep.22.96	BOB	3	4	9:18	f(chase)	c	wl	i/f		sun
1	51	m	wl	Sep.19.96	Sep.23.96	NIC	4	4	10:12	f	v	y	I/W		mcl
1	51	m	wl	Sep.19.96	Sep.23.96	BOB	4	4	10:46	f	v				mcl
1	51	m	wl	Sep.19.96	Sep.23.96	BOB	4	4	11:05	n	v		i/f		mcl
1	51	m	wl	Sep.19.96	Sep.25.96	NIC	6	4	9:24	n	v		i/w		mcl
1	51	m	wl	Sep.19.96	Sep.25.96	BOB	6	4	9:10	n	v	wl	i/f		mcl
1	51	m	wl	Sep.19.96	Sep.26.96	BOB	7	9	10:54	s	c	wl	i		msun
1	51	m	wl	Sep.19.96	Sep.26.96	NIC	7	4	9:18	r	v	y	i/w		msun
1	51	m	wl	Sep.19.96	Sep.27.96	CHB	8	4	9:10	n	v				sun
1	51	m	wl	Sep.19.96	Sep.27.96	BOB	8	4	10:07	b	v		i		sun
1	51	m	wl	Sep.19.96	Sep.27.96	BOB	8	4	10:35	f	c		w		sun
1	51	m	wl	Sep.19.96	Sep.28.96	NIC	9	4	9:58	n	v	y	i/w		mcl
1	51	m	wl	Sep.19.96	Sep.28.96	CHB	9	9	11:20	f	r	wl	i/w		mcl
1	51	m	wl	Sep.19.96	Sep.28.96	BOB	9	4	9:12	n	v	wl	i		mcl
1	51	m	wl	Sep.19.96	Sep.29.96	RAC	10	4	9:22	b	v	wl	w		msun
1	51	m	wl	Sep.19.96	Sep.29.96	RAC	10	4	9:53	n	v	wl	w		msun
1	51	m	wl	Sep.19.96	Sep.29.96	BOB	10	9	10:40	b	c	wl	i/w		msun
1	51	m	wl	Sep.19.96	Sep.29.96	BOB	10	9	11:47	f	c	wl	w		msun
1	51	m	wl	Sep.19.96	Sep.30.96	BOB	11	9	11:14	f	c	wl	w		overcast
1	52	m	c	Sep.19.96	Sep.22.96	BOB	3	2	10:26	n	v	c	i/f		sun
1	53	m	cm	Sep.19.96	Sep.22.96	BOB	3	3	10:43	b	c	cm	i/f		sun
1	53	m	cm	Sep.19.96	Sep.22.96	BOB	3	2	12:20	n	v				sun
1	53	m	cm	Sep.19.96	Sep.22.96	BOB	3	2	12:20	n	v				sun
1	54	m	wl	Sep.19.96	Sep.20.96	BOB	1	3	10:55	b	c	Wl	I/F		overcast
1	55	f	cm	Sep.19.96	Sep.20.96	CHB	1	2	9:35	r	c	Wl			overcast
1	55	f	cm	Sep.19.96	Sep.21.96	BOB	2	9	11:44	r	c	cm	I		overcast
1	56	m	c	Sep.19.96	Sep.22.96	BOB	3	2	9:04	n	v		i/f		sun
1	56	m	c	Sep.19.96	Sep.23.96	RAC	4	3	9:20	b	c	c	F		mcl
1	56	m	c	Sep.19.96	Sep.26.96	BOB	7	2	11:39	n	v		i		msun
1	56	m	c	Sep.19.96	Sep.26.96	BOB	7	2	12:01	n	v		i		msun
1	56	m	c	Sep.19.96	Sep.26.96	CHB	7	5	10:30	b	v				msun
1	56	m	c	Sep.19.96	Sep.27.96	BOB	8	2	11:04	n	v	c	i/w		sun
1	56	m	c	Sep.19.96	Sep.28.96	CHB	9	2	9:05	f	r	c	w		mcl
1	56	m	c	Sep.19.96	Sep.29.96	BOB	10	2	9:03	b	v	c	w		msun
1	57	f	wl	Sep.19.96	Sep.20.96	CHB	1	2	9:27	r	v				overcast
1	57	f	wl	Sep.19.96	Sep.21.96	BOB	2	8	9:18	n	v	Wl	I		overcast
1	57	f	wl	Sep.19.96	Sep.22.96	NIC	3	3	9:33	n	v	y	I/F		sun
1	57	f	wl	Sep.19.96	Sep.23.96	RAC	4	2	9:05	r	c	Wl	W		mcl
1	57	f	wl	Sep.19.96	Sep.23.96	NIC	4	4	10:08	f	v		I/W		mcl
1	57	f	wl	Sep.19.96	Sep.24.96	NIC	5	4	11:05	r	c	cm	w		overcast
1	57	f	wl	Sep.19.96	Sep.24.96	CHB	5	4	8:50	r	r	y	i/w		overcast
1	57	f	wl	Sep.19.96	Sep.25.96	CHB	6	4	11:50	oviposit	v	y	i		mcl
1	57	f	wl	Sep.19.96	Sep.25.96	BOB	6	4	9:08	b	v	wl	i/w		mcl
1	57	f	wl	Sep.19.96	Sep.25.96	BOB	6	4	9:14	b	c	wl	w		mcl
1	57	f	wl	Sep.19.96	Sep.26.96	BOB	7	4	11:03	f	v	c	i/w		msun
1	57	f	wl	Sep.19.96	Sep.26.96	NIC	7	4	8:54	r	v	y	w		msun
1	57	f	wl	Sep.19.96	Sep.28.96	BOB	9	4	8:37	f	v	wl	w		mcl
1	58	m	cm	Sep.19.96	Oct.1.96	RAC	13	4	10:22	n	v	c	w		sun
1	58	m	cm	Sep.19.96	Oct.1.96	RAC	13	9	10:29	f	c	c	w		sun
1	58	m	cm	Sep.19.96	Sep.22.96	BOB	3	2	10:24	n	v	cm	i/f		sun
1	58	m	cm	Sep.19.96	Sep.22.96	BOB	3	3	10:48	n	v	cm	i/f		sun
1	58	m	cm	Sep.19.96	Sep.22.96	BOB	3	2	12:17	n	v				sun
1	58	m	cm	Sep.19.96	Sep.23.96	NIC	4	4	9:41	n	v	y	I/F		mcl
1	58	m	cm	Sep.19.96	Sep.23.96	BOB	4	4	10:46	f	v				mcl
1	58	m	cm	Sep.19.96	Sep.24.96	NIC	5	4	11:35	r	v		i/f		overcast
1	58	m	cm	Sep.19.96	Sep.24.96	CHB	5	4	8:51	r	r	y	i		overcast
1	58	m	cm	Sep.19.96	Sep.24.96	RAC	5	4	10:09	n	v	cm	i/f		overcast
1	58	m	cm	Sep.19.96	Sep.26.96	RAC	7	4	11:59	n	v		i/f		msun
1	58	m	cm	Sep.19.96	Sep.26.96	RAC	7	4	12:29	n	v		i/f		msun
1	58	m	cm	Sep.19.96	Sep.28.96	CHB	9	4	11:10	n	v	c	i		mcl
1	58	m	cm	Sep.19.96	Sep.28.96	BOB	9	9	11:30	f	v		i		mcl
1	58	m	cm	Sep.19.96	Sep.28.96	BOB	9	9	11:33	f	c	cm	i		mcl
1	58	m	cm	Sep.19.96	Sep.29.96	RAC	10	8	10:09	r	c	cm	i/w		msun
1	58	m	cm	Sep.19.96	Sep.29.96	BOB	10	4	11:45	n	v	cm	w		msun
1	58	m	cm	Sep.19.96	Sep.30.96	BOB	11	4	11:19	n	c		i/w		overcast
1	59	m	wl	Sep.19.96	Sep.20.96	BOB	1	2	10:39	b	v	cm	I		overcast
1	59	m	wl	Sep.19.96	Sep.22.96	NIC	3	10	11:15	f		y	I/W		sun
1	59	m	wl	Sep.19.96	Sep.24.96	BOB	5	1	9:30	f	c	wl	i/f		overcast
1	59	m	wl	Sep.19.96	Sep.24.96	NIC	5	2	9:40	r	c	cm	i/f		overcast
1	59	m	wl	Sep.19.96	Sep.24.96	RAC	5	2	11:31	n	v	wl	i/f		overcast
1	59	m	wl	Sep.19.96	Sep.24.96	RAC	5	2	12:27	n	v	wl	i/f		overcast
1	60	m	c	Sep.19.96	Sep.21.96	JED	2	2	12:04	n	v	c			overcast
1	60	m	c	Sep.19.96	Sep.21.96	JED	2	2	12:18	b	v	c			overcast
1	60	m	c	Sep.19.96	Sep.21.96	BOB	2	2	10:50	b	v	c	I/F		overcast
1	60	m	c	Sep.19.96	Sep.21.96	BOB	2	2	9:29	n	v	c			overcast
1	61	m	wl	Sep.19.96	Oct.6.96	CHB	18	4	11:40	n	v	c	i/f		sun
1	61	m	wl	Sep.19.96	Sep.20.96	CHB	1	2	9:50	r	c	Wl	I		overcast
1	61	m	wl	Sep.19.96	Sep.20.96	BOB	1	2	10:41	n	v	Wl	F		overcast
1	61	m	wl	Sep.19.96	Sep.20.96	BOB	1	2	12:21	n	v	Wl	I/F		overcast
1	61	m	wl	Sep.19.96	Sep.21.96	BOB	2	2	9:29	n	v	Wl			overcast
1	61	m	wl	Sep.19.96	Sep.21.96	BOB	2	2	10:06	b	v	Wl	I/F		overcast
1	61	m	wl	Sep.19.96	Sep.21.96	BOB	2	2	11:27	b	c		I/F		overcast
1	61	m	wl	Sep.19.96	Sep.21.96	BOB	2	3	12:18	n	c	Wl	I		overcast
1	61	m	wl	Sep.19.96	Sep.22.96	NIC	3	7	9:41	n	v	y	I/F		sun
1	61	m	wl	Sep.19.96	Sep.22.96	NIC	3	2	9:48	f	v		I/W		sun
1	61	m	wl	Sep.19.96	Sep.22.96	BOB	3	3	10:46	f	v	wl	i		sun
1	61	m	wl	Sep.19.96	Sep.22.96	BOB	3	2	10:52	n	v		i		sun
1	61	m	wl	Sep.19.96	Sep.23.96	NIC	4	2	10:41	n	v		I/W		mcl
1	62	m	cm	Sep.19.96	Sep.20.96	BOB	1	2	16:45	Dead			*		overcast
1	64	m	wl	Sep.19.96	Sep.20.96	BOB	1	2	10:59	r	v	Wl	F		overcast
1	64	m	wl	Sep.19.96	Sep.22.96	NIC	3	3	9:32	n	v	y	I/F		sun
1	64	m	wl	Sep.19.96	Sep.22.96	BOB	3	3	9:10	r	v	y	i/f		sun
1	65	m	c	Sep.19.96	Sep.20.96	CHB	1	2	9:18	r	v	c			overcast
1	65	m	c	Sep.19.96	Sep.21.96	BOB	2	4	9:56	n		c	I		overcast
1	65	m	c	Sep.19.96	Sep.22.96	NIC	3	3	9:30	n	v	y	I/W		sun
1	65	m	c	Sep.19.96	Sep.22.96	BOB	3	1	11:25	n	v	c	i		sun
1	65	m	c	Sep.19.96	Sep.22.96	BOB	3	1	12:12	n	v		i		sun
1	65	m	c	Sep.19.96	Sep.23.96	BOB	4	1	9:34	f	c	c	I/W		mcl
1	66	f	cm	Sep.19.96	Sep.20.96	CHB	1	2	9:19	r	v	Wl			overcast
1	67	m	c	Sep.19.96	Sep.20.96	BOB	1	2	12:25	n	c	c	F		overcast
1	67	m	c	Sep.19.96	Sep.21.96	BOB	2	4	10:35	b	c	c	I/F		overcast
1	67	m	c	Sep.19.96	Sep.21.96	BOB	2	4	11:50	r	c	c	I/F		overcast
1	67	m	c	Sep.19.96	Sep.22.96	CHB	3	8	10:22	n	c				sun
1	67	m	c	Sep.19.96	Sep.22.96	BOB	3	2	10:55	b	c		i/f		sun
1	67	m	c	Sep.19.96	Sep.23.96	NIC	4	8	9:56	f	v	c	W		mcl
1	67	m	c	Sep.19.96	Sep.23.96	BOB	4	3	11:34	f	c		i/w		mcl
1	67	m	c	Sep.19.96	Sep.25.96	NIC	6	3	11:05	f	v	c	w		mcl
1	68	f	wl	Sep.19.96	Sep.20.96	CHB	1	2	9:36						overcast
1	68	f	wl	Sep.19.96	Sep.20.96	BOB	1	2	11:16	b	v	Wl	I/F		overcast
1	69	f	cm	Sep.19.96	Sep.20.96	CHB	1	2	9:47	r	v	Wl			overcast
1	69	f	cm	Sep.19.96	Sep.21.96	BOB	2	2	10:09	b	c	cm	I/W		overcast
1	69	f	cm	Sep.19.96	Sep.22.96	BOB	3	10	11:37	b	v	cm	i/w		sun
1	70	m	wl	Sep.19.96	Sep.23.96	RAC	4	3	12:15	b	v	Wl	I/F		mcl
1	70	m	wl	Sep.19.96	Sep.23.96	BOB	4	3	11:42	n	v		i/f		mcl
1	70	m	wl	Sep.19.96	Sep.24.96	RAC	5	2	11:44	b	c	wl	w		overcast
1	71	m	c	Sep.19.96	Sep.20.96	CHB	1	2	10:10	r	c	c	F		overcast
1	71	m	c	Sep.19.96	Sep.21.96	BOB	2	1	9:04	f	c	c	I/F		overcast
1	71	m	c	Sep.19.96	Sep.21.96	BOB	2	1	9:12	f	c	c	I/F		overcast
1	71	m	c	Sep.19.96	Sep.21.96	BOB	2	2	12:15	n	c	c	I/F		overcast
1	71	m	c	Sep.19.96	Sep.22.96	CHB	3	2	9:10	f	v		I/F		sun
1	71	m	c	Sep.19.96	Sep.23.96	RAC	4	6	10:46	n	c	c	F		mcl
1	72	m	cm	Sep.19.96	Oct.1.96	BOB	13	8	10:54	b	c	cm	w		sun
1	72	m	cm	Sep.19.96	Sep.22.96	BOB	3	7	10:28	f	c	cm	i		sun
1	72	m	cm	Sep.19.96	Sep.25.96	NIC	6	8	10:43	f	v	y	w		mcl
1	72	m	cm	Sep.19.96	Sep.25.96	NIC	6	7	12:20	r	c	y	w		mcl
1	72	m	cm	Sep.19.96	Sep.26.96	NIC	7	8	9:00	r	c	y	w		msun
1	72	m	cm	Sep.19.96	Sep.28.96	NIC	9	8	9:56	f	c	y	w		mcl
1	74	m	c	Sep.19.96	Sep.20.96	BOB	1	2	10:30	b	c	c	I		overcast
1	74	m	c	Sep.19.96	Sep.20.96	BOB	1	2	10:45	b	c		F		overcast
1	74	m	c	Sep.19.96	Sep.20.96	BOB	1	2	10:50	b	c		F		overcast
1	75	f	wl	Sep.19.96	Sep.21.96	JED	2	2	11:23	n	v	y			overcast
1	75	f	wl	Sep.19.96	Sep.21.96	JED	2	2	11:30	b	v	y			overcast
1	75	f	wl	Sep.19.96	Sep.21.96	JED	2	2	11:59	n	v	y			overcast
1	75	f	wl	Sep.19.96	Sep.21.96	JED	2	2	12:26	n	v	y			overcast
1	75	f	wl	Sep.19.96	Sep.21.96	BOB	2	2	9:26	n	v	Wl	I		overcast
1	75	f	wl	Sep.19.96	Sep.21.96	BOB	2	2	9:36	n	v	Wl	I		overcast
1	75	f	wl	Sep.19.96	Sep.21.96	BOB	2	2	10:14	f	v	Wl	I/W		overcast
1	76	m	cm	Sep.19.96	Sep.20.96	BOB	1	2	10:49	f	c		F		overcast
1	76	m	cm	Sep.19.96	Sep.21.96	JED	2	2	12:27	n	v	y			overcast
1	76	m	cm	Sep.19.96	Sep.22.96	NIC	3	10	11:02	f		y	I/F		sun
1	76	m	cm	Sep.19.96	Sep.22.96	NIC	3	10	12:50	f		y	I/F		sun
1	76	m	cm	Sep.19.96	Sep.22.96	CHB	3	4	10:40	n	v				sun
1	76	m	cm	Sep.19.96	Sep.22.96	BOB	3	1	11:16	f	v				sun
1	76	m	cm	Sep.19.96	Sep.23.96	NIC	4	2	10:38	n	v		I/F		mcl
1	76	m	cm	Sep.19.96	Sep.23.96	NIC	4	2	11:25	n	v		I/F		mcl
1	76	m	cm	Sep.19.96	Sep.23.96	BOB	4	2	11:49	n	v	cm	i		mcl
1	77	m	c	Sep.19.96	Sep.20.96	CHB	1	2	9:31	r	c	c			overcast
1	79	m	wl	Sep.19.96	Sep.21.96	JED	2	2	11:55	b	v	y			overcast
1	79	m	wl	Sep.19.96	Sep.23.96	BOB	4	3	11:43	n	v		i/f		mcl
1	79	m	wl	Sep.19.96	Sep.24.96	NIC	5	4	11:14	s	v		i/w		overcast
1	79	m	wl	Sep.19.96	Sep.24.96	RAC	5	4	10:10	n	v	wl	i/w		overcast
1	79	m	wl	Sep.19.96	Sep.25.96	BOB	6	4	9:10	n	v	wl	i		mcl
1	79	m	wl	Sep.19.96	Sep.25.96	BOB	6	4	9:13	b	c	wl	i		mcl
1	79	m	wl	Sep.19.96	Sep.26.96	NIC	7	8	8:56	r	c	y	w		msun
1	79	m	wl	Sep.19.96	Sep.26.96	RAC	7	8	9:14	b	c	wl	i/f		msun
1	79	m	wl	Sep.19.96	Sep.26.96	RAC	7	4	12:02	r	v	wl	i/f		msun
1	79	m	wl	Sep.19.96	Sep.27.96	CHB	8	8	9:14	b	v	wl	i		sun
1	80	m	c	Sep.19.96	Sep.22.96	CHB	3	4	12:05	n	v				sun
1	80	m	c	Sep.19.96	Sep.23.96	RAC	4	12	11:05	f	c	c	F		mcl
1	80	m	c	Sep.19.96	Sep.23.96	NIC	4	4	10:06	f	v		I/W		mcl
1	80	m	c	Sep.19.96	Sep.23.96	BOB	4	4	10:45	n	v				mcl
1	81	f	cm	Sep.19.96	Sep.20.96	CHB	1	2	10:00	r	v	Wl			overcast
1	81	f	cm	Sep.19.96	Sep.24.96	NIC	5	4	11:13	r	c	cm	w		overcast
1	82	m	wl	Sep.19.96	Sep.20.96	CHB	1	2	9:16	r	v	Wl	F		overcast
1	82	m	wl	Sep.19.96	Sep.21.96	BOB	2	4	9:48	b		Wl	F		overcast
1	82	m	wl	Sep.19.96	Sep.23.96	RAC	4	4	10:40	r	v		I/F		mcl
1	82	m	wl	Sep.19.96	Sep.23.96	NIC	4	4	10:24	f	v		I/W		mcl
1	82	m	wl	Sep.19.96	Sep.24.96	NIC	5	4	10:34	r	v		i/f		overcast
1	82	m	wl	Sep.19.96	Sep.26.96	BOB	7	1	8:32	b	v	wl	i		msun
1	82	m	wl	Sep.19.96	Sep.26.96	RAC	7	1	9:33	n	c	wl	i/f		msun
1	82	m	wl	Sep.19.96	Sep.26.96	RAC	7	10	9:37	b	c	wl	i/f		msun
1	83	m	c	Sep.19.96	Sep.21.96	BOB	2	2	9:22	b	c		I/F		overcast
1	83	m	c	Sep.19.96	Sep.21.96	BOB	2	2	9:27	n	c	c	I		overcast
1	83	m	c	Sep.19.96	Sep.21.96	BOB	2	2	12:13	b	c	c	I		overcast
1	83	m	c	Sep.19.96	Sep.22.96	NIC	3	2	9:46	f	v	c	I/W		sun
1	83	m	c	Sep.19.96	Sep.22.96	BOB	3	3	10:33	b	v		f		sun
1	83	m	c	Sep.19.96	Sep.23.96	RAC	4	2	8:40	r	c	c	W		mcl
1	83	m	c	Sep.19.96	Sep.25.96	CHB	6	2	9:20	b	v	y	i		mcl
1	85	f	cm	Sep.20.96	Sep.21.96	BOB	1	2	12:16	b	c	cm	I		overcast
1	85	f	cm	Sep.20.96	Sep.23.96	CHB	3	7	9:00	n	v	Wl	W		mcl
1	85	f	cm	Sep.20.96	Sep.25.96	NIC	5	4	9:28	n	c	y	i/f		mcl
1	87	m	c	Sep.20.96	Oct.1.96	BOB	11	11	11:39	f	v		i		sun
1	87	m	c	Sep.20.96	Oct.1.96	BOB	11	3	12:23	n	v				sun
1	87	m	c	Sep.20.96	Oct.2.96	NIC	12	2	9:21	f	c	y	w		mcl
1	87	m	c	Sep.20.96	Oct.3.96	CHB	13	2	11:27	n	v	c	i/w		mcl
1	87	m	c	Sep.20.96	Oct.3.96	BOB	13	3	9:10	b	c	c	i/w		mcl
1	87	m	c	Sep.20.96	Oct.5.96	BOB	15	2	10:46	n	v		i/w		msun
1	87	m	c	Sep.20.96	Oct.5.96	BOB	15	2	11:25	b	c	c	w		msun
1	87	m	c	Sep.20.96	Oct.6.96	NIC	16	2	11:48	r	c	c	w		sun
1	87	m	c	Sep.20.96	Oct.7.96	NIC	17	2	8:49		c	c	w		mcl
1	87	m	c	Sep.20.96	Sep.21.96	BOB	1	2	9:35	n	v	c	I/F		overcast
1	87	m	c	Sep.20.96	Sep.22.96	NIC	2	2	9:16	n	v	y			sun
1	87	m	c	Sep.20.96	Sep.23.96	NIC	3	2	11:21	n	v		I/F		mcl
1	87	m	c	Sep.20.96	Sep.23.96	CHB	3	8	9:10	f	v	c	I/F		mcl
1	87	m	c	Sep.20.96	Sep.24.96	CHB	4	2	11:15	n	v				overcast
1	87	m	c	Sep.20.96	Sep.24.96	RAC	4	2	11:33	n	v	c	i/f		overcast
1	87	m	c	Sep.20.96	Sep.24.96	RAC	4	2	12:25	n	v	c	i/w		overcast
1	87	m	c	Sep.20.96	Sep.25.96	NIC	5	2	10:55	n	c	c	i/w		mcl
1	87	m	c	Sep.20.96	Sep.25.96	BOB	5	3	9:44	n	v	c	i		mcl
1	87	m	c	Sep.20.96	Sep.26.96	BOB	6	3	11:45	n	v		i		msun
1	87	m	c	Sep.20.96	Sep.26.96	NIC	6	3	10:02	r	v		i/w		msun
1	87	m	c	Sep.20.96	Sep.26.96	NIC	6	3	10:26	s	v		i/w		msun
1	87	m	c	Sep.20.96	Sep.26.96	CHB	6	2	11:00	n	v	c			msun
1	87	m	c	Sep.20.96	Sep.28.96	BOB	8	2	10:08	n	v	c	i		mcl
1	87	m	c	Sep.20.96	Sep.28.96	BOB	8	3	10:19	n	c	c	i		mcl
1	87	m	c	Sep.20.96	Sep.29.96	BOB	9	11	9:42	f(chase)	v	c	i/w		msun
1	88	m	c	Sep.20.96	Sep.23.96	NIC	3	4	8:41	f	v		I/W		mcl
1	88	m	c	Sep.20.96	Sep.23.96	CHB	3	3	10:15	n	v				mcl
1	88	m	c	Sep.20.96	Sep.23.96	BOB	3	4	10:48	b	c	c	I/F		mcl
1	90	f	cm	Sep.20.96	Sep.21.96	BOB	1	5	10:02	S	v		I/F		overcast
1	90	f	cm	Sep.20.96	Sep.23.96	BOB	3	4	11:32	s	c	cm	i/w		mcl
1	90	f	cm	Sep.20.96	Sep.25.96	BOB	5	4	8:41	b	c	cm	w		mcl
1	90	f	cm	Sep.20.96	Sep.26.96	BOB	6	6	10:46	f	v		i		msun
1	90	f	cm	Sep.20.96	Sep.26.96	BOB	6	6	11:15	s	v	cm	i/w		msun
1	90	f	cm	Sep.20.96	Sep.26.96	NIC	6	4	9:23	r	c	y	w		msun
1	90	f	cm	Sep.20.96	Sep.26.96	RAC	6	6	11:30	n	v		w		msun
1	90	f	cm	Sep.20.96	Sep.26.96	RAC	6	6	12:11	n	v	cm	w		msun
1	90	f	cm	Sep.20.96	Sep.27.96	NIC	7	6	12:15	r	c	y	w		sun
1	90	f	cm	Sep.20.96	Sep.28.96	NIC	8	6	9:25	r	v	y	w		mcl
1	90	f	cm	Sep.20.96	Sep.28.96	CHB	8	6	11:51	n	v	wl	w		mcl
1	90	f	cm	Sep.20.96	Sep.28.96	BOB	8	6	8:47	b	c	cm	w		mcl
1	91	m	c	Sep.20.96	Oct.2.96	NIC	12	4	12:14	r	v		i/w		mcl
1	91	m	c	Sep.20.96	Oct.2.96	BOB	12	4	8:44	capt. in web/escaped	v		i		mcl
1	91	m	c	Sep.20.96	Oct.5.96	BOB	15	8	10:06	b	c	c	w		msun
1	91	m	c	Sep.20.96	Oct.5.96	BOB	15	8	10:06	b	c	c	w		msun
1	91	m	c	Sep.20.96	Oct.5.96	RAC	15	4	11:31	n	c	c	i/w		msun
1	91	m	c	Sep.20.96	Oct.6.96	CHB	16	4	11:29	n	v	c	i/f		sun
1	91	m	c	Sep.20.96	Oct.7.96	NIC	17	4	10:57	r	c	c	w		mcl
1	91	m	c	Sep.20.96	Sep.23.96	RAC	3	6	10:51	f	c	c	F		mcl
1	91	m	c	Sep.20.96	Sep.24.96	CHB	4	8	8:40	r	v				overcast
1	91	m	c	Sep.20.96	Sep.25.96	CHB	5	8	9:40	b	v	y	i		mcl
1	91	m	c	Sep.20.96	Sep.26.96	NIC	6	8	9:30	r	c	y	i/w		msun
1	91	m	c	Sep.20.96	Sep.28.96	CHB	8	6	11:45	b	v	c	i		mcl
1	92	f	wl	Sep.20.96	Sep.23.96	NIC	3	3	11:02	f	v		I/F		mcl
1	92	f	wl	Sep.20.96	Sep.23.96	BOB	3	3	11:46	r	v	wl	i		mcl
1	92	f	wl	Sep.20.96	Sep.24.96	BOB	4	4	9:37	n	v	wl	i		overcast
1	92	f	wl	Sep.20.96	Sep.24.96	NIC	4	4	10:50	r	c	cm	i/w		overcast
1	92	f	wl	Sep.20.96	Sep.24.96	RAC	4	4	10:30	f	c	wl	i/f		overcast
1	92	f	wl	Sep.20.96	Sep.25.96	CHB	5	4	11:40	n	v				mcl
1	92	f	wl	Sep.20.96	Sep.25.96	NIC	5	1	12:06	f	v		i/f		mcl
1	93	f	cm	Sep.20.96	Sep.21.96	BOB	1	3	9:43	b	c	cm	I		overcast
1	93	f	cm	Sep.20.96	Sep.22.96	NIC	2	8	10:09	f	v		I/F		sun
1	94	m	wl	Sep.20.96	Sep.22.96	CHB	2	6	10:56	n	v	Wl			sun
1	94	m	wl	Sep.20.96	Sep.22.96	BOB	2	6	9:23	r	v	y	i/f		sun
1	94	m	wl	Sep.20.96	Sep.23.96	NIC	3	6	8:46	n	v	y	I/W		mcl
1	94	m	wl	Sep.20.96	Sep.24.96	NIC	4	6	10:55	r	c	cm	i/w		overcast
1	94	m	wl	Sep.20.96	Sep.25.96	BOB	5	6	8:46	s	c	wl	i/w		mcl
1	95	m	c	Sep.20.96	Sep.21.96	JED	1	2	11:42	b	v	y			overcast
1	95	m	c	Sep.20.96	Sep.24.96	NIC	4	3	9:23	n	v		i/w		overcast
1	95	m	c	Sep.20.96	Sep.24.96	NIC	4	4	12:20	n	v	y	i/f		overcast
1	95	m	c	Sep.20.96	Sep.25.96	NIC	5	4	9:24	r	v		i/w		mcl
1	96	m	cm	Sep.20.96	Oct.1.96	BOB	11	5	8:49	f(chase)	c	cm	w		sun
1	96	m	cm	Sep.20.96	Oct.1.96	BOB	11	6	8:53	f	c	cm	w		sun
1	96	m	cm	Sep.20.96	Oct.1.96	BOB	11	5	9:46	b	v	cm	w		sun
1	96	m	cm	Sep.20.96	Oct.3.96	BOB	13	5	11:17	b	c	cm	w		mcl
1	96	m	cm	Sep.20.96	Sep.22.96	NIC	2	2	9:20	n	v	y			sun
1	96	m	cm	Sep.20.96	Sep.22.96	BOB	2	2	10:20	b	c	cm	i		sun
1	96	m	cm	Sep.20.96	Sep.23.96	BOB	3	6	10:57	n	v	cm	I		mcl
1	96	m	cm	Sep.20.96	Sep.23.96	BOB	3	4	11:08	r	v	y	i		mcl
1	96	m	cm	Sep.20.96	Sep.23.96	BOB	3	4	11:31	f	v	cm	i		mcl
1	96	m	cm	Sep.20.96	Sep.25.96	BOB	5	6	8:52	f	c	cm	i/w		mcl
1	96	m	cm	Sep.20.96	Sep.27.96	BOB	7	5	10:23	b	v	cm	w		sun
1	98	m	c	Sep.20.96	Sep.22.96	NIC	2	2	9:13	n	v				sun
1	99	f	cm	Sep.20.96	Sep.21.96	JED	1	2	11:24	f	v	y			overcast
1	99	f	cm	Sep.20.96	Sep.21.96	JED	1	2	11:37	n	v	c			overcast
1	99	f	cm	Sep.20.96	Sep.21.96	JED	1	2	12:27	b	v	y			overcast
1	99	f	cm	Sep.20.96	Sep.21.96	BOB	1	2	10:16	n	v	cm	I/F		overcast
1	99	f	cm	Sep.20.96	Sep.22.96	BOB	2	2	9:08	s	c	cm			sun
1	99	f	cm	Sep.20.96	Sep.22.96	BOB	2	3	10:46	n	v	cm	i/f		sun
1	99	f	cm	Sep.20.96	Sep.24.96	BOB	4	1	8:54	b	c	cm	i/w		overcast
1	99	f	cm	Sep.20.96	Sep.25.96	NIC	5	1	8:49	n	v	y	f		mcl
1	99	f	cm	Sep.20.96	Sep.25.96	NIC	5	3	11:12	r	c	y	i/w		mcl
1	99	f	cm	Sep.20.96	Sep.25.96	BOB	5	1	11:16	f	c	cm	i/w		mcl
1	100	m	c	Sep.20.96	Oct.2.96	CHB	12	2	12:10	b	v		i/w		mcl
1	100	m	c	Sep.20.96	Sep.24.96	CHB	4	3	10:15	n	v		i		overcast
1	101	m	wl	Sep.20.96	Oct.1.96	CHB	11	2	10:41	n	v		i		sun
1	101	m	wl	Sep.20.96	Oct.11.96	NIC	21	2	10:42	n	c	c	w		overcast
1	101	m	wl	Sep.20.96	Oct.11.96	NIC	21	2	11:59	r	c	c	w		overcast
1	101	m	wl	Sep.20.96	Oct.12.96	BOB	22	2	8:58	b	c	c	vw		overcast
1	101	m	wl	Sep.20.96	Oct.2.96	BOB	12	2	9:52	n	v		i/w		mcl
1	101	m	wl	Sep.20.96	Oct.3.96	BOB	13	2	9:11	b	v		i/w		mcl
1	101	m	wl	Sep.20.96	Oct.4.96	BOB	14	2	10:14	b	c	c	w		msun
1	101	m	wl	Sep.20.96	Oct.4.96	RAC	14	2	9:21	n	r	c	I/W		msun
1	101	m	wl	Sep.20.96	Oct.4.96	NIC	14	2	9:40	r	v		W		msun
1	101	m	wl	Sep.20.96	Oct.5.96	BOB	15	2	10:43	n	v		i/w		msun
1	101	m	wl	Sep.20.96	Oct.5.96	RAC	15	2	9:29	f	c	c	w		msun
1	101	m	wl	Sep.20.96	Oct.6.96	CHB	16	2	9:02	b	c	c	i/w		sun
1	101	m	wl	Sep.20.96	Oct.7.96	CHB	17	2	10:50	n	v	c	w		mcl
1	101	m	wl	Sep.20.96	Sep.21.96	BOB	1	1	10:54	b	c	Wl	I/F		overcast
1	101	m	wl	Sep.20.96	Sep.22.96	BOB	2	2	11:01	n	v	y	i/f		sun
1	101	m	wl	Sep.20.96	Sep.24.96	CHB	4	2	10:30	n	r	y	f		overcast
1	101	m	wl	Sep.20.96	Sep.26.96	CHB	6	2	10:36	n	v				msun
1	101	m	wl	Sep.20.96	Sep.27.96	CHB	7	3	9:40	b	v				sun
1	101	m	wl	Sep.20.96	Sep.28.96	BOB	8	2	10:07	b	c	c	i		mcl
1	101	m	wl	Sep.20.96	Sep.30.96	NIC	10	2	9:13	n			i/f		msun
1	103	m	cm	Sep.20.96	Sep.22.96	BOB	2	4	9:12	f	v		i/w		sun
1	103	m	cm	Sep.20.96	Sep.25.96	NIC	5	1	11:35	f	c	y	w		mcl
1	103	m	cm	Sep.20.96	Sep.25.96	NIC	5	1	12:09	n	v	y	i/w		mcl
1	103	m	cm	Sep.20.96	Sep.25.96	BOB	5	3	9:19	b	v	y	i		mcl
1	103	m	cm	Sep.20.96	Sep.25.96	BOB	5	1	11:15	n	c	cm	i		mcl
1	103	m	cm	Sep.20.96	Sep.26.96	NIC	6	1	10:43	f	c	y	w		msun
1	103	m	cm	Sep.20.96	Sep.26.96	CHB	6	1	11:20	n	v				msun
1	103	m	cm	Sep.20.96	Sep.27.96	BOB	7	1	11:51	n	v	cm	i/w		sun
1	103	m	cm	Sep.20.96	Sep.28.96	BOB	8	1	10:27	n	v		i/w		mcl
1	103	m	cm	Sep.20.96	Sep.29.96	RAC	9	2	11:47	n	v	cm	w		msun
1	103	m	cm	Sep.20.96	Sep.30.96	BOB	10	1	9:48	b	c	cm	i/w		msun
1	104	f	wl	Sep.20.96	Sep.21.96	BOB	1	2	9:37	b	v	Wl	I/F		overcast
1	104	f	wl	Sep.20.96	Sep.22.96	NIC	2	2	9:10	r	v	Wl			sun
1	105	m	cm	Sep.20.96	Sep.21.96	BOB	1	2	12:14	b	c	cm	F		overcast
1	105	m	cm	Sep.20.96	Sep.23.96	NIC	3	2	11:16	f	v	C	I/F		mcl
1	105	m	cm	Sep.20.96	Sep.23.96	CHB	3	2	9:56	n	v	y			mcl
1	105	m	cm	Sep.20.96	Sep.23.96	CHB	3	2	9:56	n	v	y			mcl
1	106	m	c	Sep.20.96	Oct.1.96	CHB	11	2	10:38	n	v	y	i/w		sun
1	106	m	c	Sep.20.96	Oct.1.96	BOB	11	2	9:51	n	v		i/w		sun
1	106	m	c	Sep.20.96	Oct.2.96	BOB	12	2	9:55	f(chase)	v		w		mcl
1	106	m	c	Sep.20.96	Sep.21.96	BOB	1	2	12:30	b	c	c	I/F		overcast
1	106	m	c	Sep.20.96	Sep.26.96	BOB	6	4	11:02	f(chase)	v	c	i		msun
1	106	m	c	Sep.20.96	Sep.27.96	NIC	7	3	9:00	r	c	c	w		sun
1	106	m	c	Sep.20.96	Sep.27.96	NIC	7	3	9:26	f	c	c	i/f		sun
1	106	m	c	Sep.20.96	Sep.27.96	BOB	7	2	11:06	n	v		i		sun
1	106	m	c	Sep.20.96	Sep.28.96	BOB	8	5	9:04	b	c	c	i/w		mcl
1	106	m	c	Sep.20.96	Sep.28.96	BOB	8	2	10:10	b	c	c	i/w		mcl
1	106	m	c	Sep.20.96	Sep.29.96	BOB	9	2	9:36	n	v	c	i		msun
1	106	m	c	Sep.20.96	Sep.30.96	NIC	10	2	9:26	r			i/w		msun
1	107	m	wl	Sep.20.96	Oct.1.96	RAC	11	3	9:52	b	v		w		sun
1	107	m	wl	Sep.20.96	Sep.22.96	NIC	2	1	9:05	n	v	y			sun
1	107	m	wl	Sep.20.96	Sep.22.96	CHB	2	8	10:20	b	v	Wl			sun
1	107	m	wl	Sep.20.96	Sep.23.96	RAC	3	4	12:05	n	v		I/F		mcl
1	107	m	wl	Sep.20.96	Sep.23.96	NIC	3	4	9:51	f	c	y	I/F		mcl
1	107	m	wl	Sep.20.96	Sep.26.96	BOB	6	3	11:44	n	v	wl	i		msun
1	107	m	wl	Sep.20.96	Sep.27.96	BOB	7	5	8:46	b	c	wl	i/w		sun
1	107	m	wl	Sep.20.96	Sep.28.96	BOB	8	3	10:12	n	c	wl	i/w		mcl
1	108	m	cm	Sep.20.96	Sep.21.96	BOB	1	2	9:30	b	v	y	I/F		overcast
1	108	m	cm	Sep.20.96	Sep.21.96	BOB	1	2	10:12	b			F		overcast
1	108	m	cm	Sep.20.96	Sep.21.96	BOB	1	3	12:17	f	c	cm	I/F		overcast
1	109	m	c	Sep.20.96	Sep.23.96	CHB	3	2	9:35	n	v	Crtl	I		mcl
1	110	m	wl	Sep.20.96	Sep.22.96	BOB	2	2	10:27	b	c	y	i/f		sun
1	110	m	wl	Sep.20.96	Sep.23.96	NIC	3	2	10:37	n	v	y	I/F		mcl
1	110	m	wl	Sep.20.96	Sep.23.96	NIC	3	2	10:45	n	v	y	I/F		mcl
1	110	m	wl	Sep.20.96	Sep.24.96	NIC	4	2	9:02	r	v		i/w		overcast
1	110	m	wl	Sep.20.96	Sep.24.96	CHB	4	2	11:22	n	r	y			overcast
1	111	m	cm	Sep.20.96	Oct.1.96	BOB	11	4	12:01	n	v		i/w		sun
1	111	m	cm	Sep.20.96	Oct.11.96	NIC	21	2	10:57	r	c		w		overcast
1	111	m	cm	Sep.20.96	Oct.12.96	RAC	22	4	10:59	f	c	cm	w		overcast
1	111	m	cm	Sep.20.96	Oct.12.96	RAC	22	8	11:20	b	c	cm	w		overcast
1	111	m	cm	Sep.20.96	Oct.2.96	NIC	12	4	12:08	f	v		w		mcl
1	111	m	cm	Sep.20.96	Oct.2.96	BOB	12	8	8:46	b	v	cm	i/w		mcl
1	111	m	cm	Sep.20.96	Oct.2.96	RAC	12	4	10:15	n	v	cm	i/w		mcl
1	111	m	cm	Sep.20.96	Oct.3.96	CHB	13	4	10:43	n	v		i/f		mcl
1	111	m	cm	Sep.20.96	Oct.5.96	BOB	15	11	10:05	b	c		i/w	y	msun
1	111	m	cm	Sep.20.96	Oct.6.96	NIC	16	4	9:06	r	v	y	i/w		sun
1	111	m	cm	Sep.20.96	Oct.7.96	NIC	17	8	11:17	r	v		i/w		mcl
1	111	m	cm	Sep.20.96	Oct.8.96	NIC	18	4	9:31	n	v		i/w		sun
1	111	m	cm	Sep.20.96	Oct.9.96	NIC	19	8	13:30	n	c	y	w		overcast/rain
1	111	m	cm	Sep.20.96	Sep.21.96	BOB	1	3	9:40	b		cm	F		overcast
1	111	m	cm	Sep.20.96	Sep.23.96	BOB	3	4	10:43	n	v	y	I/W		mcl
1	111	m	cm	Sep.20.96	Sep.23.96	BOB	3	4	11:07	f	v	y	i/f		mcl
1	111	m	cm	Sep.20.96	Sep.24.96	NIC	4	4	10:32		v	y	i/f		overcast
1	111	m	cm	Sep.20.96	Sep.24.96	NIC	4	4	11:19	n	v	y	i/f		overcast
1	111	m	cm	Sep.20.96	Sep.24.96	CHB	4	4	8:43	n	v	y			overcast
1	111	m	cm	Sep.20.96	Sep.25.96	NIC	5	4	9:21	r	v	y	i/f		mcl
1	111	m	cm	Sep.20.96	Sep.25.96	NIC	5	4	10:25	n	v	y	i/f		mcl
1	111	m	cm	Sep.20.96	Sep.25.96	BOB	5	4	9:05	f(chase)	v	cm	i/f		mcl
1	111	m	cm	Sep.20.96	Sep.26.96	BOB	6	4	10:58	n	v	cm	i/f		msun
1	111	m	cm	Sep.20.96	Sep.26.96	NIC	6	8	9:02	r	c	y	i/f		msun
1	111	m	cm	Sep.20.96	Sep.26.96	RAC	6	4	11:45	n	v	wl	i/f		msun
1	111	m	cm	Sep.20.96	Sep.26.96	RAC	6	4	11:57	n	v	wl	i/f		msun
1	111	m	cm	Sep.20.96	Sep.26.96	RAC	6	9	12:03	f	c	wl	i/f		msun
1	111	m	cm	Sep.20.96	Sep.27.96	BOB	7	4	10:35	n	v	cm	i		sun
1	111	m	cm	Sep.20.96	Sep.28.96	BOB	8	9	11:32	s	c		i		mcl
1	111	m	cm	Sep.20.96	Sep.29.96	BOB	9	4	11:02	n	v		i/w		msun
1	112	m	c	Sep.20.96	Oct.5.96	RAC	15	4	11:32	n	v		i/w		msun
1	112	m	c	Sep.20.96	Sep.21.96	BOB	1	2	11:12	b	c	c	I/F		overcast
1	112	m	c	Sep.20.96	Sep.22.96	BOB	2	2	10:18	f	c		i/w		sun
1	112	m	c	Sep.20.96	Sep.22.96	BOB	2	2	12:18	f	v		w		sun
1	114	m	c	Sep.20.96	Sep.22.96	NIC	2	1	10:17	f		c	I/F		sun
1	114	m	c	Sep.20.96	Sep.22.96	CHB	2	1	9:25	b	v		F		sun
1	114	m	c	Sep.20.96	Sep.22.96	BOB	2	1	8:59	b	v	c	i/f		sun
1	114	m	c	Sep.20.96	Sep.23.96	NIC	3	4	9:43	f	v	y	I/W		mcl
1	114	m	c	Sep.20.96	Sep.23.96	BOB	3	4	11:07	b	v		i/f		mcl
1	115	m	wl	Sep.20.96	Oct.1.96	CHB	11	6	9:23	b	v	wl	i		sun
1	115	m	wl	Sep.20.96	Oct.1.96	RAC	11	6	10:13	b	c	wl	i/w		sun
1	115	m	wl	Sep.20.96	Oct.1.96	BOB	11	6	8:55	n	c	wl	w		sun
1	115	m	wl	Sep.20.96	Oct.1.96	BOB	11	6	12:15	n	v		i/w		sun
1	115	m	wl	Sep.20.96	Oct.3.96	NIC	13	6	9:02	n	c	y	w		mcl
1	115	m	wl	Sep.20.96	Oct.3.96	RAC	13	6	10:54	n	c	wl	w		mcl
1	115	m	wl	Sep.20.96	Oct.3.96	CHB	13	6	10:14	b	v	wl	i/w		mcl
1	115	m	wl	Sep.20.96	Sep.21.96	BOB	1	2	12:27	n	c	Wl	I/F		overcast
1	115	m	wl	Sep.20.96	Sep.23.96	NIC	3	4	10:26	n	v	y	I/F		mcl
1	115	m	wl	Sep.20.96	Sep.23.96	BOB	3	4	11:31	n	v	wl	i/f		mcl
1	115	m	wl	Sep.20.96	Sep.24.96	CHB	4	4	9:15	n	r	y	i		overcast
1	115	m	wl	Sep.20.96	Sep.25.96	NIC	5	6	9:38	n	v	y	i/w		mcl
1	115	m	wl	Sep.20.96	Sep.26.96	BOB	6	6	11:18	f	v	y	i/w		msun
1	115	m	wl	Sep.20.96	Sep.26.96	CHB	6	6	9:56	n	v		i/w		msun
1	115	m	wl	Sep.20.96	Sep.26.96	RAC	6	6	11:30	n	v	wl	w		msun
1	115	m	wl	Sep.20.96	Sep.27.96	BOB	7	6	10:01	s	c	wl	i/w		sun
1	115	m	wl	Sep.20.96	Sep.29.96	RAC	9	6	9:26	n	v	wl	i/w		msun
1	115	m	wl	Sep.20.96	Sep.30.96	NIC	10	2	9:04	r		y	i/w		msun
1	116	m	cm	Sep.20.96	Sep.22.96	BOB	2	2	10:25	n	v	cm	i		sun
1	116	m	cm	Sep.20.96	Sep.22.96	BOB	2	2	10:51	n	v	y	i/f		sun
1	116	m	cm	Sep.20.96	Sep.22.96	BOB	2	2	11:00	n	v				sun
1	116	m	cm	Sep.20.96	Sep.22.96	BOB	2	2	12:17	n	v		i/f		sun
1	116	m	cm	Sep.20.96	Sep.23.96	NIC	3	2	10:38	n	v		I/F		mcl
1	116	m	cm	Sep.20.96	Sep.24.96	NIC	4	3	9:28	r	c	wl	i/f		overcast
1	117	m	c	Sep.20.96	Oct.1.96	CHB	11	6	9:20	n	v		i		sun
1	117	m	c	Sep.20.96	Oct.1.96	BOB	11	8	12:07	f	v		i		sun
1	117	m	c	Sep.20.96	Oct.3.96	CHB	13	4	10:40	n	v	c	i/w		mcl
1	117	m	c	Sep.20.96	Oct.3.96	BOB	13	9	11:22	f(chase)	v		w		mcl
1	117	m	c	Sep.20.96	Oct.4.96	BOB	14	4	10:54	n	v	c	w		msun
1	117	m	c	Sep.20.96	Oct.5.96	RAC	15	4	11:35	n	v		w		msun
1	117	m	c	Sep.20.96	Oct.5.96	RAC	15	4	11:56	r	v		i/w		msun
1	117	m	c	Sep.20.96	Oct.6.96	NIC	16	4	8:41	f	c		w		sun
1	117	m	c	Sep.20.96	Oct.7.96	CHB	17	9	9:35	b	v	c	i/w		mcl
1	117	m	c	Sep.20.96	Sep.21.96	BOB	1	2	12:29	b	c	c	I/F		overcast
1	117	m	c	Sep.20.96	Sep.24.96	CHB	4	4	9:10	b	r	c	i		overcast
1	117	m	c	Sep.20.96	Sep.24.96	RAC	4	4	10:20	s	c	c	i/w		overcast
1	117	m	c	Sep.20.96	Sep.26.96	BOB	6	9	10:49	r	v		i		msun
1	117	m	c	Sep.20.96	Sep.26.96	NIC	6	4	8:41	n	v		i/w		msun
1	117	m	c	Sep.20.96	Sep.26.96	CHB	6	4	10:15	n	v		i/w		msun
1	117	m	c	Sep.20.96	Sep.27.96	BOB	7	4	10:45	f	v		i		sun
1	117	m	c	Sep.20.96	Sep.28.96	NIC	8	8	9:54	r	v	c	w		mcl
1	117	m	c	Sep.20.96	Sep.28.96	BOB	8	9	11:31	f	v		i		mcl
1	117	m	c	Sep.20.96	Sep.29.96	BOB	9	4	11:01	b	v		i/w		msun
1	117	m	c	Sep.20.96	Sep.30.96	BOB	10	4	11:03	n	c	c	i/w		overcast
1	118	m	cm	Sep.20.96	Sep.21.96	BOB	1	2	10:08	f(chase)	c	cm	I		overcast
1	118	m	cm	Sep.20.96	Sep.21.96	BOB	1	2	11:14	spook	c	Wl	I		overcast
1	119	m	wl	Sep.20.96	Sep.24.96	CHB	4	3	10:43	r	r	y			overcast
1	119	m	wl	Sep.20.96	Sep.25.96	BOB	5	2	9:34	b	c	y	i/w	?	mcl
1	120	m	wl	Sep.20.96	Sep.21.96	BOB	1	3	12:11	spook	c	Wl	I/F		overcast
1	121	m	cm	Sep.20.96	Oct.4.96	NIC	14	4	10:47	r	v	y	?		msun
1	121	m	cm	Sep.20.96	Sep.21.96	BOB	1	2	10:47	r	v		I		overcast
1	121	m	cm	Sep.20.96	Sep.22.96	CHB	2	4	10:35	n	v				sun
1	121	m	cm	Sep.20.96	Sep.22.96	CHB	2	9	12:20	f	v				sun
1	122	m	c	Sep.20.96	Oct.6.96	CHB	16	4	11:34	n	v		i		sun
1	122	m	c	Sep.20.96	Sep.22.96	NIC	2	12	11:56	n		y	I/F		sun
1	122	m	c	Sep.20.96	Sep.22.96	BOB	2	8	10:30	f(chase)	v		i		sun
1	122	m	c	Sep.20.96	Sep.23.96	BOB	3	3	10:39	n	v	y	I/W		mcl
1	122	m	c	Sep.20.96	Sep.23.96	BOB	3	4	11:32	s	c	c	w		mcl
1	122	m	c	Sep.20.96	Sep.23.96	BOB	3	3	11:44	r	v		i/w		mcl
1	123	m	c	Sep.20.96	Sep.22.96	BOB	2	4	10:04	f	c	c	i/w		sun
1	123	m	c	Sep.20.96	Sep.24.96	RAC	4	2	12:24	b	v	wl	w		overcast
1	124	f	cm	Sep.20.96	Sep.22.96	CHB	2	4	10:45	n	v				sun
1	124	f	cm	Sep.20.96	Sep.22.96	BOB	2	11	11:04	r	c	cm	i/w		sun
1	124	f	cm	Sep.20.96	Sep.23.96	CHB	3	2	9:48	n	v	y			mcl
1	124	f	cm	Sep.20.96	Sep.23.96	BOB	3	2	11:38	n	v		i		mcl
1	125	f	wl	Sep.20.96	Sep.21.96	BOB	1	2	9:24	f	c	Wl	I		overcast
1	126	m	cm	Sep.20.96	Oct.1.96	RAC	11	4	9:56	n	v		i/f		sun
1	126	m	cm	Sep.20.96	Oct.1.96	BOB	11	8	12:03	b	v		i/w		sun
1	126	m	cm	Sep.20.96	Oct.1.96	BOB	11	4	12:33	s	c	cm	i/w		sun
1	126	m	cm	Sep.20.96	Oct.11.96	CHB	21	3	10:21	n	v	c	w		overcast
1	126	m	cm	Sep.20.96	Oct.11.96	NIC	21	8	8:59	r	c	c	w		overcast
1	126	m	cm	Sep.20.96	Oct.2.96	RAC	12	6	10:55	r	v		i/w		mcl
1	126	m	cm	Sep.20.96	Oct.4.96	BOB	14	3	9:29	b	c	cm	i/w		msun
1	126	m	cm	Sep.20.96	Oct.4.96	NIC	14	6	10:53	r	r	y	W		msun
1	126	m	cm	Sep.20.96	Oct.5.96	BOB	15	6	9:29	s	c	c	W		msun
1	126	m	cm	Sep.20.96	Oct.7.96	NIC	17	4	11:09	s	c	y	w		mcl
1	126	m	cm	Sep.20.96	Oct.8.96	NIC	18	8	9:33	r	c	y	w		sun
1	126	m	cm	Sep.20.96	Oct.8.96	BOB	18	3	9:04	f(chase)	c	cm	w		sun
1	126	m	cm	Sep.20.96	Oct.9.96	NIC	19	8	12:28	f	c	y	w		overcast/rain
1	126	m	cm	Sep.20.96	Sep.21.96	BOB	1	8	12:07	b	c	c	I/F		overcast
1	126	m	cm	Sep.20.96	Sep.23.96	NIC	3	8	10:19	f	v	y	I/F		mcl
1	126	m	cm	Sep.20.96	Sep.24.96	NIC	4	4	10:37	n	v		i/w		overcast
1	126	m	cm	Sep.20.96	Sep.25.96	BOB	5	4	9:09	b	c	cm	i		mcl
1	126	m	cm	Sep.20.96	Sep.26.96	CHB	6	3	10:45	n	v	y			msun
1	126	m	cm	Sep.20.96	Sep.28.96	CHB	8	8	11:12	b	v	cm	i/f		mcl
1	126	m	cm	Sep.20.96	Sep.28.96	BOB	8	3	9:37	b	c	cm	i		mcl
1	126	m	cm	Sep.20.96	Sep.30.96	NIC	10	11	9:30	f		y	i/w		msun
1	126	m	cm	Sep.20.96	Sep.30.96	BOB	10	4	11:18	f	c	cm	i/w		overcast
1	127	f	c	Sep.20.96	Oct.3.96	RAC	13	2	11:42	f	c	c	f		mcl
1	127	f	c	Sep.20.96	Sep.21.96	BOB	1	2	9:34	b	c	Wl	I		overcast
1	127	f	c	Sep.20.96	Sep.22.96	CHB	2	4	12:10	n	v				sun
1	127	f	c	Sep.20.96	Sep.22.96	BOB	2	4	10:00	n	c	c	i/w		sun
1	127	f	c	Sep.20.96	Sep.24.96	NIC	4	7	10:26	n	c	cm	w		overcast
1	127	f	c	Sep.20.96	Sep.24.96	NIC	4	4	11:25	r	v		i/w		overcast
1	127	f	c	Sep.20.96	Sep.24.96	CHB	4	6	9:02	n	r	y	i		overcast
1	128	m	wl	Sep.20.96	Sep.23.96	NIC	3	2	11:00	n	v		I/F		mcl
1	128	m	wl	Sep.20.96	Sep.24.96	NIC	4	2	8:42	r	v	cm	i/f		overcast
1	128	m	wl	Sep.20.96	Sep.24.96	NIC	4	2	8:54	r	c	cm	i/f		overcast
1	128	m	wl	Sep.20.96	Sep.26.96	NIC	6	3	10:28	s	c		i/w		msun
1	129	f	cm	Sep.20.96	Sep.22.96	NIC	2	2	9:14	n	v	Wl			sun
1	129	f	cm	Sep.20.96	Sep.22.96	NIC	2	3	9:25	n	c	y			sun
1	129	f	cm	Sep.20.96	Sep.23.96	CHB	3	2	9:42	n	v	y			mcl
1	129	f	cm	Sep.20.96	Sep.23.96	BOB	3	2	12:01	n	v		i/f		mcl
1	129	f	cm	Sep.20.96	Sep.24.96	NIC	4	2	9:34	n	v		i/w		overcast
1	129	f	cm	Sep.20.96	Sep.24.96	CHB	4	2	11:00	n	v	y	i/w		overcast
1	130	m	c	Sep.20.96	Oct.1.96	CHB	11	3	10:10	b	v		i/w		sun
1	130	m	c	Sep.20.96	Oct.1.96	RAC	11	3	9:16	b	c	c	i/w		sun
1	130	m	c	Sep.20.96	Oct.1.96	BOB	11	7	10:59	s	c	c	i/w		sun
1	130	m	c	Sep.20.96	Oct.2.96	BOB	12	2	10:25	n	v		w	?	mcl
1	130	m	c	Sep.20.96	Oct.2.96	CHB	12	3	11:40	b	r	c	i/w		mcl
1	130	m	c	Sep.20.96	Oct.3.96	CHB	13	3	11:05	b	v	c	w		mcl
1	130	m	c	Sep.20.96	Oct.4.96	BOB	14	3	9:28	n	c		vw		msun
1	130	m	c	Sep.20.96	Oct.4.96	BOB	14	3	10:05	b	c	y	vw		msun
1	130	m	c	Sep.20.96	Sep.22.96	BOB	2	3	10:45	f	c	c	i		sun
1	130	m	c	Sep.20.96	Sep.24.96	BOB	4	4	9:48	f	c	c	i		overcast
1	130	m	c	Sep.20.96	Sep.24.96	CHB	4	8	11:35	r	v	c			overcast
1	130	m	c	Sep.20.96	Sep.25.96	BOB	5	3	8:29	b	c	c	i		mcl
1	130	m	c	Sep.20.96	Sep.26.96	BOB	6	3	11:59	n	v	c	i		msun
1	130	m	c	Sep.20.96	Sep.26.96	CHB	6	4	10:23	n	v				msun
1	130	m	c	Sep.20.96	Sep.26.96	CHB	6	3	13:50	n	v				msun
1	130	m	c	Sep.20.96	Sep.27.96	BOB	7	3	10:48	f	v	c	i		sun
1	130	m	c	Sep.20.96	Sep.28.96	BOB	8	4	11:28	n	v		i		mcl
1	130	m	c	Sep.20.96	Sep.30.96	BOB	10	3	12:01	r	c		i/w		overcast
1	131	m	c	Sep.22.96	Oct.11.96	NIC	19	2	11:02	f	c	y	i/w		overcast
1	131	m	c	Sep.22.96	Sep.23.96	CHB	1	2	9:50	n	v	c			mcl
1	132	f	cm	Sep.22.96	Sep.24.96	RAC	2	2	11:34	n	v	wl	i/w		overcast
1	132	f	cm	Sep.22.96	Sep.25.96	BOB	3	2	9:28	f	v	y	i		mcl
1	132	f	cm	Sep.22.96	Sep.26.96	BOB	4	7	11:55	b	c	cm	i		msun
1	132	f	cm	Sep.22.96	Sep.28.96	CHB	6	2	8:30	b	r	cm	w		mcl
1	134	m	cm	Sep.22.96	Sep.24.96	RAC	2	2	11:39	r	v		f		overcast
1	134	m	cm	Sep.22.96	Sep.25.96	CHB	3	4	11:46	f	r		i		mcl
1	134	m	cm	Sep.22.96	Sep.25.96	BOB	3	6	8:56	f	c	cm	i		mcl
1	134	m	cm	Sep.22.96	Sep.28.96	NIC	6	2	10:43		v	y	w		mcl
1	135	m	c	Sep.22.96	Oct.1.96	CHB	9	8	10:11	b	v	c	i/w		sun
1	135	m	c	Sep.22.96	Oct.1.96	BOB	9	8	10:04	r	v	c	i/w		sun
1	135	m	c	Sep.22.96	Oct.1.96	BOB	9	7	11:25	n	c	c	i/w		sun
1	135	m	c	Sep.22.96	Oct.1.96	BOB	9	8	12:04	f	c	c	i/w		sun
1	135	m	c	Sep.22.96	Oct.2.96	BOB	10	7	10:31	n	v		i/w		mcl
1	135	m	c	Sep.22.96	Sep.24.96	RAC	2	2	10:45	n	v	c	f		overcast
1	135	m	c	Sep.22.96	Sep.25.96	BOB	3	7	9:55	n	c	c	i		mcl
1	135	m	c	Sep.22.96	Sep.26.96	BOB	4	1	8:44	b	c	c	i		msun
1	135	m	c	Sep.22.96	Sep.27.96	NIC	5	1	9:43	f	v		i/f		sun
1	136	m	wl	Sep.22.96	Sep.23.96	RAC	1	2	12:00	r	v	cm	I/F		mcl
1	136	m	wl	Sep.22.96	Sep.23.96	CHB	1	2	9:57	b	v	y			mcl
1	136	m	wl	Sep.22.96	Sep.30.96	CHB	8	8	11:50	b	v	wl	i		overcast
1	137	m	wl	Sep.22.96	Oct.6.96	CHB	14	4	11:29	n	v				sun
1	138	m	cm	Sep.22.96	Sep.24.96	BOB	2	4	9:36	f	v	y	i		overcast
1	138	m	cm	Sep.22.96	Sep.24.96	NIC	2	4	11:18	n	v	wl	i/w		overcast
1	138	m	cm	Sep.22.96	Sep.24.96	CHB	2	8	11:37	b	v	y			overcast
1	138	m	cm	Sep.22.96	Sep.24.96	RAC	2	3	10:37	f	c	cm	i/f		overcast
1	138	m	cm	Sep.22.96	Sep.25.96	CHB	3	8	11:30	f	r	y	i/f		mcl
1	138	m	cm	Sep.22.96	Sep.26.96	NIC	4	3	9:34	r	v	y	i/f		msun
1	138	m	cm	Sep.22.96	Sep.26.96	NIC	4	7	11:26	f	v	y	w		msun
1	138	m	cm	Sep.22.96	Sep.27.96	NIC	5	3	9:02	r	c	y	w		sun
1	138	m	cm	Sep.22.96	Sep.27.96	CHB	5	3	8:45	b	v		i		sun
1	138	m	cm	Sep.22.96	Sep.29.96	RAC	7	3	10:03	b	c	cm	w		msun
1	139	m	c	Sep.22.96	Sep.23.96	BOB	1	2	11:47	n	v	c	i/f		mcl
1	140	m	c	Sep.22.96	Sep.23.96	CHB	1	2	9:40	b	v	c			mcl
1	140	m	c	Sep.22.96	Sep.24.96	BOB	2	2	9:03	r	v		i		overcast
1	140	m	c	Sep.22.96	Sep.24.96	NIC	2	4	10:47	n	c	w	w		overcast
1	140	m	c	Sep.22.96	Sep.24.96	RAC	2	4	10:06	s	c	c	i/w		overcast
1	140	m	c	Sep.22.96	Sep.24.96	RAC	2	4	10:19	r	v	c	i/w		overcast
1	141	m	wl	Sep.22.96	Sep.28.96	BOB	6	3	9:38	f	v	cm	i		mcl
1	144	m	cm	Sep.22.96	Oct.4.96	NIC	12	4	9:10	r	v	y	I/F		msun
1	145	f	wl	Sep.22.96	Sep.23.96	NIC	1	3	10:49	f	v		I/W		mcl
1	145	f	wl	Sep.22.96	Sep.23.96	NIC	1	3	11:06	n	v	y	F		mcl
1	145	f	wl	Sep.22.96	Sep.25.96	CHB	3	12	12:10	f	r				mcl
1	145	f	wl	Sep.22.96	Sep.25.96	BOB	3	11	10:15	f	c	wl	i		mcl
1	145	f	wl	Sep.22.96	Sep.26.96	CHB	4	12	9:10	n	v	y	i		msun
1	145	f	wl	Sep.22.96	Sep.27.96	BOB	5	12	8:51	n	v	wl	i/w		sun
1	145	f	wl	Sep.22.96	Sep.28.96	BOB	6	4	8:31	b	c	wl	w		mcl
1	145	f	wl	Sep.22.96	Sep.28.96	BOB	6	4	9:09	n	c	wl	i/w		mcl
1	146	m	cm	Sep.22.96	Sep.23.96	BOB	1	6	10:49	n	v	cm	I/F		mcl
1	146	m	cm	Sep.22.96	Sep.24.96	CHB	2	4	9:00	n	v	y	i/w		overcast
1	146	m	cm	Sep.22.96	Sep.26.96	CHB	4	12	9:00	f	r	cm			msun
1	147	m	c	Sep.22.96	Oct.7.96	CHB	15	4	10:29	d	f		i/f		mcl
1	147	m	c	Sep.22.96	Sep.23.96	NIC	1	2	11:00	n	v	y	F		mcl
1	147	m	c	Sep.22.96	Sep.24.96	CHB	2	2	11:20	n	v				overcast
1	148	m	wl	Sep.22.96	Oct.1.96	CHB	9	2	10:20	b	v	y	f		sun
1	148	m	wl	Sep.22.96	Oct.1.96	BOB	9	3	11:18	n	v	wl	i		sun
1	148	m	wl	Sep.22.96	Oct.2.96	RAC	10	4	10:25	n	v	cm	i/f		mcl
1	148	m	wl	Sep.22.96	Oct.2.96	RAC	10	3	11:19	n	v	wl	i		mcl
1	148	m	wl	Sep.22.96	Sep.23.96	RAC	1	2	8:43	n	v	y	F		mcl
1	148	m	wl	Sep.22.96	Sep.23.96	NIC	1	2	10:32	n	v	y	I/F		mcl
1	148	m	wl	Sep.22.96	Sep.24.96	NIC	2	4	11:10	f	v	cm	i/f		overcast
1	148	m	wl	Sep.22.96	Sep.24.96	NIC	2	4	12:12	n	v		i/f		overcast
1	148	m	wl	Sep.22.96	Sep.26.96	BOB	4	4	10:32	n	v		i		msun
1	148	m	wl	Sep.22.96	Sep.26.96	NIC	4	4	8:42	n	v	y	i/w		msun
1	148	m	wl	Sep.22.96	Sep.26.96	NIC	4	2	10:09	f	c	y	w		msun
1	148	m	wl	Sep.22.96	Sep.26.96	RAC	4	7	9:30	b	c	y	i/f		msun
1	148	m	wl	Sep.22.96	Sep.26.96	RAC	4	4	11:43	n	v		i/f		msun
1	148	m	wl	Sep.22.96	Sep.26.96	RAC	4	4	11:48	r	v		i/f		msun
1	148	m	wl	Sep.22.96	Sep.26.96	RAC	4	4	12:30	r	v		i/f		msun
1	148	m	wl	Sep.22.96	Sep.27.96	NIC	5	4	11:56	f	v	y	w		sun
1	148	m	wl	Sep.22.96	Sep.27.96	CHB	5	4	9:05	b	v				sun
1	148	m	wl	Sep.22.96	Sep.27.96	BOB	5	4	10:32	n	v		i		sun
1	149	m	cm	Sep.22.96	Oct.3.96	RAC	11	4	11:00	r	v		w		mcl
1	149	m	cm	Sep.22.96	Sep.23.96	RAC	1	2	9:34	r	c	cm	F		mcl
1	149	m	cm	Sep.22.96	Sep.28.96	NIC	6	4	10:17	r	v		i/w		mcl
1	150	m	wl	Sep.22.96	Sep.23.96	NIC	1	3	11:05	n	v	y	I/F		mcl
1	150	m	wl	Sep.22.96	Sep.25.96	NIC	3	3	11:53	n	v		i/f		mcl
1	150	m	wl	Sep.22.96	Sep.26.96	BOB	4	12	12:42	n	v		i		msun
1	150	m	wl	Sep.22.96	Sep.26.96	NIC	4	1	11:18	r	v	y	w		msun
1	150	m	wl	Sep.22.96	Sep.26.96	NIC	4	12	12:00	n	v	y	i/w		msun
1	150	m	wl	Sep.22.96	Sep.26.96	RAC	4	3	8:58	n	c	y	i/w		msun
1	150	m	wl	Sep.22.96	Sep.27.96	CHB	5	12	12:10	n	v	y			sun
1	151	f	c	Sep.22.96	Sep.25.96	CHB	3	8	11:35	f	r	c	i		mcl
1	151	f	c	Sep.22.96	Sep.26.96	NIC	4	2	10:12	r	v		i/f		msun
1	153	f	wl	Sep.22.96	Sep.23.96	RAC	1	2	9:10	n	c	Wl	I/F		mcl
1	153	f	wl	Sep.22.96	Sep.24.96	NIC	2	2	9:13	r	c	cm	i/f		overcast
1	154	m	c	Sep.22.96	Sep.26.96	RAC	4	3	8:41	n	v	c	w		msun
1	155	m	cm	Sep.22.96	Sep.25.96	BOB	3	3	9:47	n	c	cm	i/w		mcl
1	156	m	wl	Sep.22.96	Sep.24.96	NIC	2	6	12:14	n	c	cm	i/f		overcast
1	156	m	wl	Sep.22.96	Sep.25.96	NIC	3	2	10:34	r	v	y	i/w		mcl
1	156	m	wl	Sep.22.96	Sep.25.96	NIC	3	2	11:49	r	c	y	i/w		mcl
1	156	m	wl	Sep.22.96	Sep.25.96	BOB	3	4	9:03	n	v	wl	i/f		mcl
1	156	m	wl	Sep.22.96	Sep.26.96	BOB	4	1	12:33	n	v				msun
1	156	m	wl	Sep.22.96	Sep.26.96	NIC	4	4	8:40	n	c	y	i/w		msun
1	156	m	wl	Sep.22.96	Sep.27.96	BOB	5	1	11:52	n	v		i		sun
1	157	m	c	Sep.22.96	Sep.24.96	BOB	2	2	9:35	b	c	c	i/f		overcast
1	158	m	cm	Sep.22.96	Sep.23.96	RAC	1	8	9:30	b	c	cm	I/F		mcl
1	158	m	cm	Sep.22.96	Sep.23.96	CHB	1	2	9:36	n	v	Wl	I/W		mcl
1	158	m	cm	Sep.22.96	Sep.23.96	BOB	1	2	12:01	f	v		i/f		mcl
1	158	m	cm	Sep.22.96	Sep.24.96	NIC	2	3	9:12	f	c	wl	i/f		overcast
1	158	m	cm	Sep.22.96	Sep.25.96	NIC	3	7	10:59	f	c	y	i/w		mcl
1	159	f	c	Sep.22.96	Sep.25.96	NIC	3	4	9:27	r	v	c	f		mcl
1	159	f	c	Sep.22.96	Sep.26.96	NIC	4	4	8:44	n	v	y	i/w		msun
1	159	f	c	Sep.22.96	Sep.27.96	NIC	5	3	9:40	r	c	c	i/w		sun
1	159	f	c	Sep.22.96	Sep.27.96	NIC	5	4	12:10	f	v		w		sun
1	159	f	c	Sep.22.96	Sep.27.96	NIC	5	5	12:23	n	v		w		sun
1	159	f	c	Sep.22.96	Sep.28.96	CHB	6	7	9:30	n	v	c	i/f		mcl
1	159	f	c	Sep.22.96	Sep.29.96	BOB	7	7	9:21	s	c	c	i/w		msun
1	160	f	wl	Sep.22.96	Oct.2.96	CHB	10	2	11:50	n	v		i		mcl
1	160	f	wl	Sep.22.96	Sep.24.96	BOB	2	4	9:47	n	v	wl	i/f		overcast
1	160	f	wl	Sep.22.96	Sep.24.96	NIC	2	4	11:09	n	v	cm	i/w		overcast
1	160	f	wl	Sep.22.96	Sep.24.96	NIC	2	4	12:27	r	c	y	i/w		overcast
1	161	m	cm	Sep.22.96	Sep.23.96	RAC	1	2	8:45	f	c	c	I/F		mcl
1	161	m	cm	Sep.22.96	Sep.23.96	RAC	1	4	12:06	n	v	y	I/W		mcl
1	161	m	cm	Sep.22.96	Sep.23.96	CHB	1	2	9:45	n	v	y			mcl
1	162	f	c	Sep.22.96	Oct.4.96	BOB	12	2	10:15	b	v		i/f		msun
1	163	m	wl	Sep.22.96	Sep.23.96	RAC	1	2	8:38	n	c	y	I/F		mcl
1	163	m	wl	Sep.22.96	Sep.24.96	CHB	2	2	11:23	n	v				overcast
1	163	m	wl	Sep.22.96	Sep.24.96	RAC	2	2	12:25	b	c	wl	i/w		overcast
1	163	m	wl	Sep.22.96	Sep.25.96	CHB	3	3	9:25	b	v	y	i		mcl
1	163	m	wl	Sep.22.96	Sep.26.96	BOB	4	3	12:28	r	v		i/w		msun
1	163	m	wl	Sep.22.96	Sep.26.96	RAC	4	3	9:18	b	c	wl	i/w		msun
1	164	f	cm	Sep.22.96	Sep.23.96	BOB	1	6	10:59	n	v	cm	I/F		mcl
1	164	f	cm	Sep.22.96	Sep.24.96	NIC	2	4	10:37	n	v		i/w		overcast
1	164	f	cm	Sep.22.96	Sep.24.96	CHB	2	6	9:01	n	v	y	i		overcast
1	164	f	cm	Sep.22.96	Sep.26.96	BOB	4	4	10:36	n	v				msun
1	165	m	c	Sep.22.96	Sep.23.96	RAC	1	3	12:15	b	v		I/F		mcl
1	165	m	c	Sep.22.96	Sep.23.96	CHB	1	2	9:44	n	v	c			mcl
1	165	m	c	Sep.22.96	Sep.23.96	BOB	1	3	11:35	n	v		i/f		mcl
1	165	m	c	Sep.22.96	Sep.24.96	BOB	2	3	9:38	n	v	c	i/f		overcast
1	165	m	c	Sep.22.96	Sep.24.96	CHB	2	7	12:05	r	v		i/f		overcast
1	165	m	c	Sep.22.96	Sep.24.96	RAC	2	3	8:42	n	c	c	i/f		overcast
1	165	m	c	Sep.22.96	Sep.25.96	CHB	3	7	9:45	b	v		i/f		mcl
1	165	m	c	Sep.22.96	Sep.25.96	BOB	3	3	9:50	f	v		i/f		mcl
1	166	m	wl	Sep.22.96	Sep.23.96	RAC	1	7	10:22	f	c	cm	F		mcl
1	166	m	wl	Sep.22.96	Sep.24.96	BOB	2	1	8:49	b	c	wl	i/f		overcast
1	166	m	wl	Sep.22.96	Sep.26.96	NIC	4	1	11:09	r	c	y	i/w		msun
1	166	m	wl	Sep.22.96	Sep.26.96	CHB	4	7	11:42	b	v				msun
1	166	m	wl	Sep.22.96	Sep.27.96	BOB	5	6	9:59	b	v	cm	i		sun
1	166	m	wl	Sep.22.96	Sep.27.96	BOB	5	1	11:54	n	v	wl	i		sun
1	166	m	wl	Sep.22.96	Sep.29.96	BOB	7	1	10:28	f	v	wl	i		msun
1	166	m	wl	Sep.22.96	Sep.30.96	CHB	8	7	10:25	f	r	wl	i		msun
1	167	m	wl	Sep.22.96	Sep.24.96	BOB	2	1	8:53	b	v	wl	i/w	?	overcast
1	168	f	cm	Sep.22.96	Sep.23.96	RAC	1	2	9:07	r	v	cm	W		mcl
1	171	f	cm	Sep.22.96	Oct.7.96	CHB	15	1	11:53	n	v		i		mcl
1	171	f	cm	Sep.22.96	Sep.23.96	RAC	1	10	10:25	f	v		I/F		mcl
1	171	f	cm	Sep.22.96	Sep.23.96	CHB	1	1	11:10	n	c	y	I		mcl
1	172	f	c	Sep.22.96	Sep.23.96	CHB	1	2	10:02	n	v	c			mcl
1	172	f	c	Sep.22.96	Sep.24.96	NIC	2	4	10:42	r	c	c	w		overcast
1	172	f	c	Sep.22.96	Sep.25.96	BOB	3	4	8:41	b	v	c	i		mcl
1	172	f	c	Sep.22.96	Sep.26.96	BOB	4	4	11:12	n	c	c	w		msun
1	172	f	c	Sep.22.96	Sep.26.96	NIC	4	8	9:32	f	c	c	i/w		msun
1	172	f	c	Sep.22.96	Sep.26.96	CHB	4	2	10:35	b	v				msun
1	172	f	c	Sep.22.96	Sep.26.96	RAC	4	3	9:08	n	v	c	w		msun
1	172	f	c	Sep.22.96	Sep.27.96	BOB	5	4	10:04	f	c		w		sun
1	172	f	c	Sep.22.96	Sep.27.96	BOB	5	2	11:35	n	v	c	i/w		sun
1	172	f	c	Sep.22.96	Sep.28.96	CHB	6	2	8:45	b	v	c	w		mcl
1	172	f	c	Sep.22.96	Sep.28.96	BOB	6	2	9:49	r	v	c	w		mcl
1	172	f	c	Sep.22.96	Sep.28.96	BOB	6	2	11:20	b	c		w		mcl
1	173	m	c	Sep.22.96	Oct.1.96	CHB	9	2	10:34	n	v		i		sun
1	174	m	wl	Sep.22.96	Oct.5.96	BOB	13	5	9:11	b	c				msun
1	174	m	wl	Sep.22.96	Sep.23.96	NIC	1	3	11:02	f	v	y	F		mcl
1	174	m	wl	Sep.22.96	Sep.26.96	BOB	4	3	11:47	b	v	wl	i		msun
1	174	m	wl	Sep.22.96	Sep.27.96	NIC	5	3	9:37	r	c	y	w		sun
1	174	m	wl	Sep.22.96	Sep.29.96	BOB	7	2	9:35	b	c	wl	i/w		msun
1	177	f	c	Sep.22.96	Sep.23.96	RAC	1	3	8:54	b	c	c	I/F		mcl
1	177	f	c	Sep.22.96	Sep.25.96	BOB	3	3	9:20	f	c	c	i		mcl
1	179	m	c	Sep.22.96	Oct.1.96	BOB	9	11	11:34	f	c	c	i		sun
1	179	m	c	Sep.22.96	Oct.2.96	BOB	10	3	8:40	b	c	c	w	y	mcl
1	179	m	c	Sep.22.96	Oct.2.96	BOB	10	11	9:44	f(chase)	c	cm	w		mcl
1	179	m	c	Sep.22.96	Sep.23.96	NIC	1	2	10:35	n	v	c	I/F		mcl
1	179	m	c	Sep.22.96	Sep.23.96	NIC	1	2	11:28	n	v	C	I/F		mcl
1	179	m	c	Sep.22.96	Sep.23.96	CHB	1	2	9:49	n	v	Crtl			mcl
1	179	m	c	Sep.22.96	Sep.24.96	RAC	2	2	11:44	n	v	c	i/f		overcast
1	179	m	c	Sep.22.96	Sep.24.96	RAC	2	2	12:23	f	c	c	i/w		overcast
1	179	m	c	Sep.22.96	Sep.25.96	NIC	3	4	10:26	s	v	c	i/f		mcl
1	179	m	c	Sep.22.96	Sep.27.96	CHB	5	4	9:08	b	v				sun
1	179	m	c	Sep.22.96	Sep.27.96	BOB	5	11	11:18	f	v		i		sun
1	179	m	c	Sep.22.96	Sep.29.96	RAC	7	4	9:55	s	c	c	i/f		msun
1	180	f	cm	Sep.22.96	Oct.2.96	RAC	10	2	11:14	n	v		i/w		mcl
1	180	f	cm	Sep.22.96	Oct.3.96	BOB	11	2	9:07	b	c	cm	w		mcl
1	180	f	cm	Sep.22.96	Sep.24.96	CHB	2	12	9:50	n	v	y	i/f		overcast
1	180	f	cm	Sep.22.96	Sep.25.96	BOB	3	12	11:50	n	v	y	i		mcl
1	180	f	cm	Sep.22.96	Sep.26.96	CHB	4	12	9:30	n	v	y	i		msun
1	180	f	cm	Sep.22.96	Sep.27.96	CHB	5	12	12:12	n	v	y			sun
1	180	f	cm	Sep.22.96	Sep.27.96	BOB	5	12	8:53	n	v	cm	i		sun
1	180	f	cm	Sep.22.96	Sep.28.96	NIC	6	12	8:44	r	c	y	w		mcl
1	180	f	cm	Sep.22.96	Sep.29.96	RAC	7	12	10:33	n	v	cm	i/w		msun
1	180	f	cm	Sep.22.96	Sep.29.96	BOB	7	12	11:20	n	v	cm	i/w		msun
1	182	f	cm	Sep.22.96	Sep.23.96	NIC	1	2	11:19	n	v	y	I/F		mcl
1	182	f	cm	Sep.22.96	Sep.23.96	CHB	1	2	10:00	b	v	y			mcl
1	182	f	cm	Sep.22.96	Sep.28.96	NIC	6	4	10:02	r	v	y	i/w		mcl
1	182	f	cm	Sep.22.96	Sep.30.96	CHB	8	6	10:55	b	v	wl	f		msun
1	183	m	wl	Sep.22.96	Oct.2.96	CHB	10	1	9:00	n	v	wl	i		mcl
1	183	m	wl	Sep.22.96	Sep.23.96	CHB	1	2	9:56	n	v	y			mcl
1	183	m	wl	Sep.22.96	Sep.24.96	NIC	2	4	12:22	n	v	cm	i/w		overcast
1	183	m	wl	Sep.22.96	Sep.25.96	NIC	3	4	10:22	r	c	y	i/w		mcl
1	183	m	wl	Sep.22.96	Sep.25.96	BOB	3	4	8:35	f	c	wl	i		mcl
1	183	m	wl	Sep.22.96	Sep.26.96	RAC	4	4	12:24	n	v	wl	i/w		msun
1	183	m	wl	Sep.22.96	Sep.27.96	BOB	5	9	9:53	f	c	wl	i		sun
1	183	m	wl	Sep.22.96	Sep.28.96	NIC	6	4	10:06	n	v		i/w		mcl
1	183	m	wl	Sep.22.96	Sep.28.96	CHB	6	9	11:25	b	r	wl	i		mcl
1	183	m	wl	Sep.22.96	Sep.28.96	BOB	6	9	9:17	r	v	y	i		mcl
1	184	m	c	Sep.22.96	Oct.2.96	NIC	10	8	12:00	r	c	y	i/f		mcl
1	185	f	cm	Sep.22.96	Sep.23.96	CHB	1	2	9:55	f	v	y	I/W		mcl
1	185	f	cm	Sep.22.96	Sep.25.96	CHB	3	3	9:30	f	n	y	i/w		mcl
1	185	f	cm	Sep.22.96	Sep.25.96	BOB	3	4	8:31	b	c	cm	i/w	?	mcl
1	185	f	cm	Sep.22.96	Sep.26.96	NIC	4	4	9:25	r	c	y	w		msun
1	186	m	wl	Sep.22.96	Oct.1.96	BOB	9	3	9:50	f	v		i/w		sun
1	186	m	wl	Sep.22.96	Oct.1.96	BOB	9	3	12:23	n	v		i/w		sun
1	186	m	wl	Sep.22.96	Oct.2.96	RAC	10	2	11:15	n	v	wl	i/w		mcl
1	186	m	wl	Sep.22.96	Oct.3.96	RAC	11	4	11:10	n	c	wl	i/w		mcl
1	186	m	wl	Sep.22.96	Oct.5.96	RAC	13	4	11:52	n	v		i/w		msun
1	186	m	wl	Sep.22.96	Oct.7.96	CHB	15	5	9:47	b	r	wl	i		mcl
1	186	m	wl	Sep.22.96	Sep.23.96	RAC	1	2	8:42	b	v	c	F		mcl
1	186	m	wl	Sep.22.96	Sep.23.96	NIC	1	2	10:43	f	v	y	I/W		mcl
1	186	m	wl	Sep.22.96	Sep.25.96	NIC	3	2	11:46	r	v	y	i/f		mcl
1	186	m	wl	Sep.22.96	Sep.26.96	BOB	4	4	10:40	f	c	wl	i/f		msun
1	186	m	wl	Sep.22.96	Sep.29.96	RAC	7	3	11:31	n	v	wl	f		msun
1	186	m	wl	Sep.22.96	Sep.30.96	NIC	8	3	9:44	n		y	i/w		msun
1	189	f	c	Sep.22.96	Oct.1.96	RAC	9	4	10:34	b	c	c	i/w		sun
1	189	f	c	Sep.22.96	Oct.1.96	BOB	9	4	12:35	r	v		w		sun
1	189	f	c	Sep.22.96	Sep.23.96	RAC	1	2	8:36	f	c	c	I/F		mcl
1	189	f	c	Sep.22.96	Sep.23.96	RAC	1	3	9:24	b	c	c	I/W		mcl
1	189	f	c	Sep.22.96	Sep.24.96	CHB	2	8	11:40	f	r	c	f		overcast
1	189	f	c	Sep.22.96	Sep.27.96	NIC	5	4	12:08	n	v		w		sun
1	189	f	c	Sep.22.96	Sep.27.96	BOB	5	4	10:05	b	c	c	i		sun
1	189	f	c	Sep.22.96	Sep.28.96	CHB	6	4	11:33	n	v	c	i		mcl
1	189	f	c	Sep.22.96	Sep.28.96	BOB	6	4	8:38	n	c	c	i/w		mcl
1	191	m	cm	Sep.23.96	Oct.2.96	BOB	10	11	9:38	b	c	cm	i/w		mcl
1	191	m	cm	Sep.23.96	Sep.24.96	NIC	1	2	9:06	n	c	wl	f		overcast
1	191	m	cm	Sep.23.96	Sep.27.96	BOB	4	3	10:09	n	v	cm	i		sun
1	191	m	cm	Sep.23.96	Sep.27.96	BOB	4	3	10:49	n	v	cm	i/w		sun
1	191	m	cm	Sep.23.96	Sep.30.96	CHB	7	2	11:10	n	v	cm	i		overcast
1	192	m	c	Sep.23.96	Oct.5.96	BOB	13	10	11:34	n	v	wl	I/W		msun
1	192	m	c	Sep.23.96	Sep.24.96	NIC	1	4	10:45	n	v		i/w		overcast
1	196	m	cm	Sep.23.96	Sep.24.96	NIC	1	2	9:29	n	c	wl	i/w		overcast
1	197	m	wl	Sep.23.96	Oct.1.96	CHB	9	2	10:23	b	v		i		sun
1	197	m	wl	Sep.23.96	Oct.11.96	CHB	19	1	11:30	f	r	wl	i/w		overcast
1	197	m	wl	Sep.23.96	Oct.12.96	BOB	20	1	9:18	n	c	wl	i/w		overcast
1	197	m	wl	Sep.23.96	Oct.14.96	RAC	22	1	10:45	s	c	wl	i/w		mcl
1	197	m	wl	Sep.23.96	Oct.14.96	BOB	22	1	8:51	n	c	wl	w		mcl
1	197	m	wl	Sep.23.96	Oct.14.96	BOB	22	1	9:40	n	c	wl	w		mcl
1	197	m	wl	Sep.23.96	Oct.2.96	NIC	10	2	9:29	f	c	y	i/f		mcl
1	197	m	wl	Sep.23.96	Oct.3.96	BOB	11	1	9:36	f	c	wl	i		mcl
1	197	m	wl	Sep.23.96	Oct.3.96	NIC	11	1	10:31	f	v		i/w		mcl
1	197	m	wl	Sep.23.96	Sep.25.96	NIC	2	1	12:11	r	v	y	f		mcl
1	197	m	wl	Sep.23.96	Sep.25.96	BOB	2	2	10:22	f	v	wl	i		mcl
1	197	m	wl	Sep.23.96	Sep.26.96	BOB	3	1	8:36	b	c	wl	i/f		msun
1	197	m	wl	Sep.23.96	Sep.26.96	RAC	3	1	9:52	r	c	wl	i/f		msun
1	197	m	wl	Sep.23.96	Sep.27.96	BOB	4	1	11:50	r	v	wl	i/f		sun
1	197	m	wl	Sep.23.96	Sep.27.96	BOB	4	1	11:58	n	v	wl	i		sun
1	197	m	wl	Sep.23.96	Sep.28.96	CHB	5	1	9:37	n	v	wl	f		mcl
1	197	m	wl	Sep.23.96	Sep.29.96	RAC	6	7	11:13	r	c	wl	f		msun
1	197	m	wl	Sep.23.96	Sep.29.96	BOB	6	1	10:19	f	c	wl	i		msun
1	199	m	c	Sep.23.96	Oct.1.96	CHB	9	3	10:00	b	v	c	i		sun
1	199	m	c	Sep.23.96	Oct.1.96	RAC	9	4	10:27	r	v		i/w		sun
1	199	m	c	Sep.23.96	Oct.1.96	BOB	9	6	8:53	f	c	c	i/w	y	sun
1	199	m	c	Sep.23.96	Oct.12.96	BOB	20	4	8:36	b	c	c	w		overcast
1	199	m	c	Sep.23.96	Oct.14.96	RAC	22	4	11:08	s	c	c	i/w		mcl
1	199	m	c	Sep.23.96	Oct.3.96	NIC	11	6	9:00	f	c	c	w		mcl
1	199	m	c	Sep.23.96	Oct.3.96	CHB	11	6	9:13	b	v	c	i		mcl
1	199	m	c	Sep.23.96	Oct.4.96	NIC	12	6	10:02	n	v	?	W		msun
1	199	m	c	Sep.23.96	Oct.8.96	BOB	16	6	9:32	f	c	c	w		sun
1	199	m	c	Sep.23.96	Oct.9.96	CHB	17	6	13:01	r	r	c	w		overcast/rain
1	199	m	c	Sep.23.96	Sep.24.96	NIC	1	2	8:52	r	c	c	f		overcast
1	199	m	c	Sep.23.96	Sep.26.96	BOB	3	4	10:59	b	v		i/w	?	msun
1	199	m	c	Sep.23.96	Sep.28.96	BOB	5	4	9:15	b	c		i/w	y	mcl
1	199	m	c	Sep.23.96	Sep.29.96	BOB	6	6	10:44	n	v	c	i/w		msun
1	201	f	cm	Sep.23.96	Sep.24.96	NIC	1	2	8:35	f	v	y	i/w		overcast
1	203	f	c	Sep.23.96	Sep.25.96	BOB	2	2	9:26	s	v	c	i		mcl
1	204	f	wl	Sep.23.96	Sep.26.96	BOB	3	2	12:03	n	v		i		msun
1	204	f	wl	Sep.23.96	Sep.26.96	BOB	3	2	12:24	n	v	wl	i		msun
1	204	f	wl	Sep.23.96	Sep.27.96	NIC	4	2	8:48	f	v		i/w		sun
1	204	f	wl	Sep.23.96	Sep.27.96	NIC	4	2	9:12	n	c	y	w		sun
1	204	f	wl	Sep.23.96	Sep.27.96	CHB	4	2	10:02	n	r	wl			sun
1	204	f	wl	Sep.23.96	Sep.27.96	BOB	4	2	11:34	f	v	wl	i		sun
1	204	f	wl	Sep.23.96	Sep.28.96	CHB	5	2	8:33	b	r	wl	i/w		mcl
1	204	f	wl	Sep.23.96	Sep.28.96	CHB	5	2	9:20	n	v	wl	w		mcl
1	204	f	wl	Sep.23.96	Sep.28.96	BOB	5	2	9:45	b	v	wl	i		mcl
1	207	m	wl	Sep.23.96	Sep.24.96	CHB	1	2	11:06	predated	c	y			overcast
1	207	m	wl	Sep.23.96	Sep.27.96	NIC	4	2	9:10	n	c	y	w		sun
1	209	m	wl	Sep.23.96	Oct.1.96	CHB	9	2	10:31	n	v	wl	w		sun
1	209	m	wl	Sep.23.96	Sep.25.96	BOB	2	1	10:34	b	c	wl	i		mcl
1	209	m	wl	Sep.23.96	Sep.27.96	BOB	4	1	11:49	f	v	wl	i		sun
1	209	m	wl	Sep.23.96	Sep.29.96	RAC	6	2	11:20	b	c	wl	i/w		msun
1	209	m	wl	Sep.23.96	Sep.30.96	NIC	7	3	9:45	n			i/w		msun
1	209	m	wl	Sep.23.96	Sep.30.96	NIC	7	2	9:52	r		y	w		msun
1	210	m	cm	Sep.23.96	Oct.2.96	BOB	10	10	10:55	n	v		i		mcl
1	210	m	cm	Sep.23.96	Oct.5.96	BOB	13	10	11:37	n	v		W		msun
1	210	m	cm	Sep.23.96	Oct.8.96	BOB	16	10	10:33	f	v		w		sun
1	210	m	cm	Sep.23.96	Sep.24.96	NIC	1	2	9:09	r	c	y	i/f		overcast
1	210	m	cm	Sep.23.96	Sep.30.96	BOB	7	10	9:17	n	v	cm	i/w		msun
1	211	m	c	Sep.23.96	Sep.24.96	NIC	1	2	8:41	n	c	c	i/w		overcast
1	211	m	c	Sep.23.96	Sep.24.96	NIC	1	2	9:10	r	c	y	i/w		overcast
1	211	m	c	Sep.23.96	Sep.24.96	NIC	1	2	9:32	n	c	c	i/w		overcast
1	211	m	c	Sep.23.96	Sep.24.96	RAC	1	2	12:05	b	c	c	i/w		overcast
1	211	m	c	Sep.23.96	Sep.25.96	BOB	2	3	8:25	n	v	c	i		mcl
1	211	m	c	Sep.23.96	Sep.26.96	NIC	3	4	8:47	r	c	c	i/f		msun
1	211	m	c	Sep.23.96	Sep.26.96	NIC	3	3	10:18	n	v	c	i/f		msun
1	212	m	cm	Sep.23.96	Oct.1.96	CHB	9	3	9:43	n	v	cm	i		sun
1	212	m	cm	Sep.23.96	Oct.4.96	BOB	12	11	9:39	b	c	cm	i		msun
1	212	m	cm	Sep.23.96	Oct.4.96	NIC	12	6	10:39	r	r		W		msun
1	212	m	cm	Sep.23.96	Oct.8.96	BOB	16	6	9:30	n	v		i/w		sun
1	212	m	cm	Sep.23.96	Sep.25.96	CHB	2	12	12:15	r	v	y	i/f		mcl
1	212	m	cm	Sep.23.96	Sep.26.96	NIC	3	12	11:53	r	c	y	i/f		msun
1	212	m	cm	Sep.23.96	Sep.27.96	NIC	4	4	11:43	f	v		w		sun
1	212	m	cm	Sep.23.96	Sep.29.96	BOB	6	4	11:02	n	v	cm	i		msun
1	215	m	cm	Sep.23.96	Oct.1.96	RAC	9	2	9:21	r	c	cm	i/w		sun
1	215	m	cm	Sep.23.96	Oct.2.96	CHB	10	2	12:14	n	v	cm	w		mcl
1	215	m	cm	Sep.23.96	Oct.2.96	BOB	10	2	10:25	n	v		w		mcl
1	215	m	cm	Sep.23.96	Oct.3.96	CHB	11	2	11:37	b	v	cm	w		mcl
1	215	m	cm	Sep.23.96	Sep.25.96	BOB	2	2	9:38	b	c	cm	i		mcl
1	215	m	cm	Sep.23.96	Sep.26.96	BOB	3	2	11:41	n	v	cm	i		msun
1	215	m	cm	Sep.23.96	Sep.26.96	NIC	3	2	10:13	n	v	y	i/f		msun
1	215	m	cm	Sep.23.96	Sep.26.96	RAC	3	2	8:49	n	v		w		msun
1	215	m	cm	Sep.23.96	Sep.27.96	BOB	4	3	11:36	n	v		i		sun
1	215	m	cm	Sep.23.96	Sep.29.96	RAC	6	2	11:27	n	v		w		msun
1	216	f	wl	Sep.23.96	Sep.24.96	NIC	1	2	8:57	r	c	cm	i/f		overcast
1	216	f	wl	Sep.23.96	Sep.24.96	CHB	1	2	11:10	r	r	y	i		overcast
1	216	f	wl	Sep.23.96	Sep.25.96	CHB	2	4	11:45	n	v	y	i/w		mcl
1	216	f	wl	Sep.23.96	Sep.26.96	NIC	3	3	9:40	f	c	c	i/f		msun
1	216	f	wl	Sep.23.96	Sep.26.96	CHB	3	4	10:10	n	v		i		msun
1	216	f	wl	Sep.23.96	Sep.26.96	RAC	3	4	12:27	N	V	wl	i/w		msun
1	216	f	wl	Sep.23.96	Sep.27.96	CHB	4	4	9:02	b	v	wl	i		sun
1	216	f	wl	Sep.23.96	Sep.27.96	BOB	4	4	10:06	n	v		i		sun
1	216	f	wl	Sep.23.96	Sep.28.96	NIC	5	4	9:38	r	c	y	w		mcl
1	216	f	wl	Sep.23.96	Sep.28.96	BOB	5	4	8:35	b	v	cm	i/w		mcl
1	217	m	c	Sep.23.96	Sep.24.96	NIC	1	4	11:07	r	v	c	i/f		overcast
1	217	m	c	Sep.23.96	Sep.24.96	RAC	1	4	10:04	n	v	c			overcast
1	219	f	c	Sep.23.96	Sep.25.96	CHB	2	4	11:43	r	v				mcl
1	219	f	c	Sep.23.96	Sep.26.96	BOB	3	4	11:01	n	v		i/f		msun
1	219	f	c	Sep.23.96	Sep.26.96	BOB	3	4	11:03	f	c	c	i/f		msun
1	219	f	c	Sep.23.96	Sep.26.96	RAC	3	3	8:55	r	v	cm	i/f		msun
1	221	f	cm	Sep.23.96	Sep.24.96	RAC	1	1	11:18	b	c	cm	i/f		overcast
1	222	f	wl	Sep.23.96	Sep.24.96	RAC	1	2	11:47	b	c	cm	i/f		overcast
1	228	m	cm	Sep.23.96	Sep.24.96	RAC	1	2	11:46	b	v	wl	i/w		overcast
1	228	m	cm	Sep.23.96	Sep.25.96	NIC	2	2	10:51	r	c	y	w		mcl
1	228	m	cm	Sep.23.96	Sep.25.96	BOB	2	2	9:32	b	c	y	i		mcl
1	228	m	cm	Sep.23.96	Sep.25.96	BOB	2	3	9:48	n	v	cm	i		mcl
1	229	m	wl	Sep.23.96	Sep.24.96	BOB	1	2	9:33	f	c	wl	i/w	y	overcast
1	229	m	wl	Sep.23.96	Sep.24.96	CHB	1	3	10:50	b	v	y			overcast
1	230	m	cm	Sep.23.96	Sep.24.96	RAC	1	2	11:41	b	c	cm	i/f		overcast
1	230	m	cm	Sep.23.96	Sep.25.96	BOB	2	7	9:57	b	v	cm	i		mcl
1	230	m	cm	Sep.23.96	Sep.25.96	BOB	2	7	9:59	n	c	cm	i		mcl
1	231	m	c	Sep.23.96	Sep.27.96	BOB	4	4	10:07	n	v	c	i/f		sun
1	232	m	c	Sep.23.96	Sep.24.96	NIC	1	2	9:07	r	c	c	f		overcast
1	232	m	c	Sep.23.96	Sep.24.96	CHB	1	2	11:14	r	v				overcast
1	232	m	c	Sep.23.96	Sep.24.96	RAC	1	2	11:46	n	v	c	i/w		overcast
1	232	m	c	Sep.23.96	Sep.24.96	RAC	1	2	12:20	b	c	c	i/f		overcast
1	232	m	c	Sep.23.96	Sep.25.96	NIC	2	2	10:32	s	c	c	i/w		mcl
1	232	m	c	Sep.23.96	Sep.25.96	BOB	2	2	9:26	n	v	c	i		mcl
1	232	m	c	Sep.23.96	Sep.26.96	NIC	3	7	9:56	r	v		i		msun
1	232	m	c	Sep.23.96	Sep.27.96	NIC	4	4	12:40	n	v	y	w		sun
1	232	m	c	Sep.23.96	Sep.27.96	CHB	4	4	9:06	n	v				sun
1	232	m	c	Sep.23.96	Sep.27.96	BOB	4	7	11:28	n	v		i/w		sun
1	232	m	c	Sep.23.96	Sep.29.96	RAC	6	4	9:21	r	v		w		msun
1	233	m	cm	Sep.23.96	Sep.26.96	RAC	3	9	12:07	f	c	cm	i/f		msun
1	234	m	wl	Sep.23.96	Sep.24.96	BOB	1	2	9:05	b	c	wl	i/f		overcast
1	234	m	wl	Sep.23.96	Sep.25.96	BOB	2	1	10:31	n	c	wl	i		mcl
1	234	m	wl	Sep.23.96	Sep.26.96	CHB	3	7	11:40	f	r				msun
1	234	m	wl	Sep.23.96	Sep.26.96	RAC	3	2	9:02	n	c	wl	i/f		msun
1	234	m	wl	Sep.23.96	Sep.27.96	NIC	4	1	9:44	r	c	y	w		sun
1	234	m	wl	Sep.23.96	Sep.27.96	CHB	4	8	10:30	b	r	y			sun
1	234	m	wl	Sep.23.96	Sep.27.96	BOB	4	3	10:51	b	c	wl	w	y	sun
1	234	m	wl	Sep.23.96	Sep.28.96	BOB	5	3	10:16	n	c		i/w		mcl
1	235	m	c	Sep.23.96	Oct.1.96	CHB	9	3	9:51	b	r	wl	i		sun
1	235	m	c	Sep.23.96	Oct.1.96	BOB	9	4	12:00	n	v	c	i/w		sun
1	235	m	c	Sep.23.96	Oct.2.96	NIC	10	4	11:50	f	c	c	w		mcl
1	235	m	c	Sep.23.96	Oct.2.96	RAC	10	4	10:13	n	v		i/w		mcl
1	235	m	c	Sep.23.96	Sep.24.96	BOB	1	2	9:02	captured in web	v	c	f		overcast
1	235	m	c	Sep.23.96	Sep.24.96	CHB	1	2	11:24	n	v				overcast
1	235	m	c	Sep.23.96	Sep.24.96	RAC	1	2	11:45	n	v	c	i/f		overcast
1	235	m	c	Sep.23.96	Sep.24.96	RAC	1	2	12:15	b	c	c	i/f		overcast
1	235	m	c	Sep.23.96	Sep.25.96	CHB	2	4	11:41	n	v				mcl
1	235	m	c	Sep.23.96	Sep.25.96	NIC	2	2	11:19	r	v	y	i/w		mcl
1	235	m	c	Sep.23.96	Sep.26.96	BOB	3	4	11:11	n	v	c	i/f		msun
1	235	m	c	Sep.23.96	Sep.26.96	CHB	3	5	10:25	b	v				msun
1	235	m	c	Sep.23.96	Sep.26.96	RAC	3	4	12:21	n	v	c	i/f		msun
1	235	m	c	Sep.23.96	Sep.27.96	NIC	4	1	9:55	n	c	y	i/w		sun
1	235	m	c	Sep.23.96	Sep.27.96	NIC	4	4	11:39	r	v	y	i/w		sun
1	235	m	c	Sep.23.96	Sep.27.96	BOB	4	4	10:03	n	v		i		sun
1	235	m	c	Sep.23.96	Sep.28.96	CHB	5	4	11:30	b	v	wl	i		mcl
1	235	m	c	Sep.23.96	Sep.29.96	RAC	6	4	9:54	r	v		i/w		msun
1	235	m	c	Sep.23.96	Sep.29.96	RAC	6	4	10:13	n	v	wl	i/w		msun
1	235	m	c	Sep.23.96	Sep.29.96	BOB	6	4	11:05	n	v	wl	i/w		msun
1	237	m	wl	Sep.23.96	Oct.1.96	CHB	9	2	10:41	n	v	wl	i		sun
1	237	m	wl	Sep.23.96	Oct.1.96	BOB	9	2	11:14	n	v	wl	i		sun
1	237	m	wl	Sep.23.96	Oct.8.96	BOB	16	11	9:18	b	c	wl	i		sun
1	237	m	wl	Sep.23.96	Oct.8.96	BOB	16	5	9:38	f	v		i		sun
1	237	m	wl	Sep.23.96	Sep.30.96	NIC	7	3	9:15	n		y	i/w		msun
1	237	m	wl	Sep.23.96	Sep.30.96	CHB	7	2	11:30	b	n	wl	i/f		overcast
1	238	m	c	Sep.23.96	Sep.27.96	NIC	4	3	9:05	n	c	c	i/w		sun
1	238	m	c	Sep.23.96	Sep.28.96	BOB	5	4	8:38	f	v		i		mcl
1	239	m	cm	Sep.23.96	Sep.24.96	NIC	1	2	8:46	r	c	wl	f		overcast
1	239	m	cm	Sep.23.96	Sep.25.96	NIC	2	2	10:52	r	c	y	i/w		mcl
1	239	m	cm	Sep.23.96	Sep.26.96	BOB	3	12	9:54	f	c	cm	i		msun
1	239	m	cm	Sep.23.96	Sep.26.96	CHB	3	12	9:40	n	v	y	i/w		msun
1	240	f	wl	Sep.23.96	Sep.24.96	NIC	1	2	8:58	r	v	cm	i/w		overcast
1	240	f	wl	Sep.23.96	Sep.24.96	CHB	1	2	11:05	r	v	y			overcast
1	240	f	wl	Sep.23.96	Sep.24.96	RAC	1	2	11:30	n	c	wl	i/w		overcast
1	240	f	wl	Sep.23.96	Sep.24.96	RAC	1	2	11:36	n	v	wl	w		overcast
1	240	f	wl	Sep.23.96	Sep.24.96	RAC	1	2	12:04	b	c	wl	w		overcast
1	243	m	c	Sep.23.96	Sep.24.96	NIC	1	2	9:04	n	v	c	i/f		overcast
1	244	m	wl	Sep.23.96	Oct.1.96	CHB	9	3	9:11	b	v	wl	i/f		sun
1	244	m	wl	Sep.23.96	Oct.1.96	CHB	9	3	10:02	b	v	y	f		sun
1	244	m	wl	Sep.23.96	Oct.2.96	BOB	10	3	10:09	f	v		i		mcl
1	244	m	wl	Sep.23.96	Oct.3.96	NIC	11	7	10:04	s	c	y	w		mcl
1	244	m	wl	Sep.23.96	Sep.27.96	CHB	4	7	11:40	n	v				sun
1	244	m	wl	Sep.23.96	Sep.27.96	BOB	4	7	11:29	n	v	wl	i/f		sun
1	244	m	wl	Sep.23.96	Sep.28.96	BOB	5	7	9:32	b	c	wl	i/f		mcl
1	245	f	cm	Sep.25.96	Sep.26.96	BOB	1	3	11:44	n	v				msun
1	245	f	cm	Sep.25.96	Sep.27.96	CHB	2	2	9:35	f	r	cm	i/w		sun
1	245	f	cm	Sep.25.96	Sep.28.96	NIC	3	2	10:38	r	c	y	w		mcl
1	245	f	cm	Sep.25.96	Sep.28.96	BOB	3	2	10:20	n	v	cm	i/w		mcl
1	245	f	cm	Sep.25.96	Sep.29.96	RAC	4	4	9:57	n	v	cm	i/f		msun
1	247	f	wl	Sep.25.96	Sep.26.96	NIC	1	3	9:36	n	v	y	i/f		msun
1	247	f	wl	Sep.25.96	Sep.26.96	CHB	1	7	11:30	f	r				msun
1	248	m	wl	Sep.25.96	Oct.1.96	CHB	6	3	10:05	n	v	wl	f		sun
1	248	m	wl	Sep.25.96	Oct.1.96	RAC	6	3	9:32	n	v	wl	f		sun
1	248	m	wl	Sep.25.96	Oct.1.96	BOB	6	3	11:19	n	v	wl	i		sun
1	248	m	wl	Sep.25.96	Oct.2.96	NIC	7	11	12:12	r	c	y	w		mcl
1	248	m	wl	Sep.25.96	Oct.2.96	RAC	7	2	11:45	n	c	wl	i/f		mcl
1	248	m	wl	Sep.25.96	Oct.3.96	RAC	8	2	11:45	n	c	y	i/f		mcl
1	248	m	wl	Sep.25.96	Oct.3.96	CHB	8	2	11:23	n	v	wl	i		mcl
1	248	m	wl	Sep.25.96	Oct.4.96	BOB	9	2	9:55	n	v		i		msun
1	248	m	wl	Sep.25.96	Oct.4.96	NIC	9	2	9:37	n	v	y	W		msun
1	248	m	wl	Sep.25.96	Oct.4.96	NIC	9	2	9:48	n	v	y	W		msun
1	248	m	wl	Sep.25.96	Sep.26.96	BOB	1	11	12:08	f	c	wl	i/f		msun
1	248	m	wl	Sep.25.96	Sep.26.96	RAC	1	2	8:47	n	v	c	i/w		msun
1	248	m	wl	Sep.25.96	Sep.27.96	NIC	2	4	12:05	n	v	y	i/f		sun
1	248	m	wl	Sep.25.96	Sep.27.96	CHB	2	4	8:50	n	v	wl	i		sun
1	248	m	wl	Sep.25.96	Sep.27.96	BOB	2	4	10:34	n	v		i/f		sun
1	248	m	wl	Sep.25.96	Sep.29.96	BOB	4	3	10:34	n	c	wl	i/f		msun
1	249	f	c	Sep.25.96	Sep.26.96	RAC	1	4	11:46	n	v		i/w		msun
1	249	f	c	Sep.25.96	Sep.27.96	CHB	2	4	9:00	b	v	c	i/w		sun
1	249	f	c	Sep.25.96	Sep.27.96	BOB	2	4	10:44	n	v	c	i/w		sun
1	249	f	c	Sep.25.96	Sep.28.96	NIC	3	4	9:33	r	v	y	w		mcl
1	249	f	c	Sep.25.96	Sep.28.96	BOB	3	4	9:08	n	v	c	i		mcl
1	249	f	c	Sep.25.96	Sep.29.96	RAC	4	4	9:20	r	c		w		msun
1	250	f	cm	Sep.25.96	Oct.1.96	CHB	6	2	10:26	n	v	cm	i		sun
1	250	f	cm	Sep.25.96	Oct.1.96	RAC	6	2	9:40	n	v	cm	w		sun
1	250	f	cm	Sep.25.96	Oct.1.96	BOB	6	2	11:09	n	v	cm	i/w		sun
1	250	f	cm	Sep.25.96	Oct.2.96	NIC	7	2	9:24	s	c	y	w		mcl
1	250	f	cm	Sep.25.96	Oct.2.96	CHB	7	3	11:42	n	v		i		mcl
1	250	f	cm	Sep.25.96	Oct.2.96	BOB	7	2	10:02	n	c	cm	w		mcl
1	250	f	cm	Sep.25.96	Sep.26.96	BOB	1	2	12:23	n	v	y	i/w		msun
1	250	f	cm	Sep.25.96	Sep.27.96	NIC	2	2	8:46	n	v	y	w		sun
1	250	f	cm	Sep.25.96	Sep.27.96	NIC	2	3	8:56	n	v	y	i/w		sun
1	250	f	cm	Sep.25.96	Sep.27.96	BOB	2	3	11:24	n	v		i/w		sun
1	250	f	cm	Sep.25.96	Sep.28.96	CHB	3	2	9:10	n	v	cm	w		mcl
1	250	f	cm	Sep.25.96	Sep.28.96	BOB	3	3	10:14	s	v		i/f		mcl
1	250	f	cm	Sep.25.96	Sep.29.96	BOB	4	2	9:10	n	v	cm	i/w		msun
1	250	f	cm	Sep.25.96	Sep.30.96	NIC	5	3	9:49	s		y	i/w		msun
1	251	m	c	Sep.25.96	Oct.1.96	BOB	6	4	11:59	n	v	cm	i		sun
1	251	m	c	Sep.25.96	Sep.27.96	CHB	2	2	10:00	b	v				sun
1	251	m	c	Sep.25.96	Sep.28.96	BOB	3	5	8:55	b	c	c	i		mcl
1	251	m	c	Sep.25.96	Sep.29.96	BOB	4	5	10:55	f	c	c	i/w		msun
1	252	m	wl	Sep.25.96	Sep.27.96	NIC	2	3	8:58	f	v	y	i/f		sun
1	252	m	wl	Sep.25.96	Sep.27.96	NIC	2	3	9:22	f	v		i/f		sun
1	253	f	cm	Sep.25.96	Sep.26.96	BOB	1	12	9:50	b	c	cm	i/f		msun
1	253	f	cm	Sep.25.96	Sep.26.96	CHB	1	12	9:45	n	v	y	i/f		msun
1	254	m	c	Sep.25.96	Oct.1.96	BOB	6	7	10:59	s	c	c	i		sun
1	254	m	c	Sep.25.96	Oct.2.96	BOB	7	7	10:17	n	v		i		mcl
1	254	m	c	Sep.25.96	Oct.5.96	BOB	10	8	10:58	n	v	c	i		msun
1	254	m	c	Sep.25.96	Oct.5.96	BOB	10	7	11:54	f	v		I/W		msun
1	254	m	c	Sep.25.96	Oct.7.96	CHB	12	7	11:41	b	v	c	i/w		mcl
1	254	m	c	Sep.25.96	Sep.26.96	BOB	1	5	12:15	f	c	c	i/f		msun
1	254	m	c	Sep.25.96	Sep.26.96	RAC	1	2	9:24	b	c	c	f		msun
1	254	m	c	Sep.25.96	Sep.28.96	NIC	3	3	10:33	f	c	c	i/w		mcl
1	254	m	c	Sep.25.96	Sep.28.96	CHB	3	2	9:12	n	v	c	f		mcl
1	254	m	c	Sep.25.96	Sep.28.96	BOB	3	2	9:47	n	v	c	i		mcl
1	254	m	c	Sep.25.96	Sep.28.96	BOB	3	3	10:14	s	v	c	i		mcl
1	257	f	c	Sep.25.96	Sep.26.96	BOB	1	3	11:45	n	v	c	i/f		msun
1	257	f	c	Sep.25.96	Sep.27.96	NIC	2	3	8:55	n	c	c	w		sun
1	257	f	c	Sep.25.96	Sep.27.96	NIC	2	3	9:21	n	c	c	i/w		sun
1	257	f	c	Sep.25.96	Sep.28.96	CHB	3	2	9:05	f	r	c	w		mcl
1	259	m	cm	Sep.25.96	Sep.26.96	RAC	1	3	9:07	n	v		i/w		msun
1	260	m	wl	Sep.25.96	Oct.1.96	BOB	6	12	9:01	n	v	wl	i		sun
1	260	m	wl	Sep.25.96	Oct.14.96	RAC	19	6	9:52	b	c		i/w		mcl
1	260	m	wl	Sep.25.96	Oct.2.96	CHB	7	6	11:00	n	v	wl	i/w		mcl
1	260	m	wl	Sep.25.96	Oct.2.96	BOB	7	4	9:29	n	c	wl	i/w		mcl
1	260	m	wl	Sep.25.96	Oct.3.96	BOB	8	6	11:18	n	v		w		mcl
1	260	m	wl	Sep.25.96	Oct.4.96	RAC	9	6	9:37	b	r	wl	w		msun
1	260	m	wl	Sep.25.96	Sep.26.96	CHB	1	2	10:50	b	v				msun
1	260	m	wl	Sep.25.96	Sep.27.96	NIC	2	4	11:43	n	v		w		sun
1	260	m	wl	Sep.25.96	Sep.27.96	NIC	2	4	12:38	r	v	y	i/w		sun
1	260	m	wl	Sep.25.96	Sep.27.96	CHB	2	3	10:20	b	v				sun
1	260	m	wl	Sep.25.96	Sep.27.96	BOB	2	8	10:56	f	v	wl	i/f		sun
1	260	m	wl	Sep.25.96	Sep.28.96	CHB	3	2	9:13	f	r	wl	i		mcl
1	260	m	wl	Sep.25.96	Sep.29.96	RAC	4	4	10:10	n	v	cm	i/w		msun
1	266	f	cm	Sep.25.96	Sep.26.96	NIC	1	2	9:44	f	c	y	i/		msun
1	266	f	cm	Sep.25.96	Sep.26.96	NIC	1	2	10:12	r	v		w		msun
1	269	f	cm	Sep.25.96	Sep.26.96	NIC	1	10	10:59	f	c	y	w		msun
1	269	f	cm	Sep.25.96	Sep.26.96	CHB	1	7	11:45	n	v	wl	i/w		msun
1	269	f	cm	Sep.25.96	Sep.26.96	RAC	1	2	8:36	r	v	y	i/w		msun
1	269	f	cm	Sep.25.96	Sep.26.96	RAC	1	1	9:32	n	c	wl	i/f		msun
1	270	m	wl	Sep.25.96	Sep.26.96	BOB	1	2	11:40	n	v	wl	i/f		msun
1	270	m	wl	Sep.25.96	Sep.27.96	BOB	2	2	11:33	n	v	cm	i/f		sun
1	270	m	wl	Sep.25.96	Sep.28.96	CHB	3	2	8:41	b	r	wl	i		mcl
1	271	m	c	Sep.25.96	Sep.26.96	NIC	1	2	9:48	r	c	c	i		msun
1	271	m	c	Sep.25.96	Sep.27.96	BOB	2	4	10:34	n	v		i/f		sun
1	271	m	c	Sep.25.96	Sep.28.96	BOB	3	4	8:33	f	c	c	i		mcl
1	271	m	c	Sep.25.96	Sep.29.96	BOB	4	12	11:53	n	c	c	i		msun
1	271	m	c	Sep.25.96	Sep.30.96	CHB	5	6	10:10	n	v		i/w		msun
1	274	m	wl	Sep.25.96	Sep.26.96	NIC	1	3	9:39	r	c	y	i/f		msun
1	274	m	wl	Sep.25.96	Sep.26.96	CHB	1	1	12:45	f	r	wl	i/w		msun
1	274	m	wl	Sep.25.96	Sep.27.96	NIC	2	10	10:20	f	c	y	w		sun
1	274	m	wl	Sep.25.96	Sep.27.96	CHB	2	2	10:10	b	r	y	i/w		sun
1	278	m	wl	Sep.25.96	Sep.26.96	BOB	1	6	10:46	n	v		f		msun
1	278	m	wl	Sep.25.96	Sep.26.96	BOB	1	6	11:15	n	v		i/f		msun
1	278	m	wl	Sep.25.96	Sep.26.96	CHB	1	6	9:55	n	v	y	i		msun
1	278	m	wl	Sep.25.96	Sep.26.96	RAC	1	6	11:31	r	v	wl	i/f		msun
1	278	m	wl	Sep.25.96	Sep.26.96	RAC	1	6	11:54	n	v	wl	i/f		msun
1	278	m	wl	Sep.25.96	Sep.26.96	RAC	1	6	12:10	n	v		i/f		msun
1	278	m	wl	Sep.25.96	Sep.28.96	BOB	3	12	11:44	f(chase)	v	y	i/f		mcl
1	280	f	c	Sep.25.96	Sep.26.96	NIC	1	3	10:03	r	v		i/f		msun
1	280	f	c	Sep.25.96	Sep.26.96	CHB	1	2	10:40	n	v	c	i		msun
1	280	f	c	Sep.25.96	Sep.27.96	BOB	2	4	10:43	n	v	c	i/w		sun
1	280	f	c	Sep.25.96	Sep.28.96	NIC	3	5	9:24	n	v	y	w		mcl
1	280	f	c	Sep.25.96	Sep.28.96	BOB	3	6	8:48	n	v	c	i		mcl
1	281	m	c	Sep.25.96	Sep.26.96	CHB	1	2	11:06	n	v	c			msun
1	281	m	c	Sep.25.96	Sep.27.96	CHB	2	2	10:15	n	r	c	i		sun
1	281	m	c	Sep.25.96	Sep.28.96	CHB	3	2	8:35	n	v	c	i/f		mcl
1	282	m	wl	Sep.25.96	Oct.1.96	CHB	6	4	9:05	b	r	wl	i/w		sun
1	282	m	wl	Sep.25.96	Oct.1.96	RAC	6	4	9:54	r	v	wl	i/f		sun
1	282	m	wl	Sep.25.96	Oct.1.96	BOB	6	4	11:49	r	v		i/w		sun
1	282	m	wl	Sep.25.96	Oct.1.96	BOB	6	4	12:31	b	c		i/w		sun
1	282	m	wl	Sep.25.96	Oct.2.96	NIC	7	4	11:43	f	c	y	w		mcl
1	282	m	wl	Sep.25.96	Oct.2.96	BOB	7	4	8:42	b	c	wl	i/w		mcl
1	282	m	wl	Sep.25.96	Oct.4.96	NIC	9	4	9:06	r	r	y	W		msun
1	282	m	wl	Sep.25.96	Oct.5.96	BOB	10	4	9:54	n	c	wl	w		msun
1	282	m	wl	Sep.25.96	Oct.6.96	NIC	11	4	8:43	r	c	y	2		sun
1	282	m	wl	Sep.25.96	Sep.26.96	RAC	1	2	8:48	b	v	wl	i/f		msun
1	282	m	wl	Sep.25.96	Sep.27.96	BOB	2	4	10:34	n	v	wl	i/f		sun
1	282	m	wl	Sep.25.96	Sep.29.96	RAC	4	4	10:38	n	v	wl	i/f		msun
1	282	m	wl	Sep.25.96	Sep.30.96	BOB	5	6	11:25	r	c	wl	i		overcast
1	283	m	cm	Sep.25.96	Oct.1.96	BOB	6	10	10:30	f	v	y	i/f		sun
1	283	m	cm	Sep.25.96	Oct.14.96	BOB	19	10	10:51	f	v	cm	w		mcl
1	283	m	cm	Sep.25.96	Oct.2.96	BOB	7	10	10:51	r	v	cm	i		mcl
1	283	m	cm	Sep.25.96	Oct.4.96	BOB	9	10	9:01	s	c	cm	i		msun
1	283	m	cm	Sep.25.96	Sep.27.96	BOB	2	1	11:55	n	v	cm	i/f		sun
1	283	m	cm	Sep.25.96	Sep.28.96	CHB	3	7	9:25	f	r	cm	f		mcl
1	283	m	cm	Sep.25.96	Sep.29.96	BOB	4	10	10:02	r	v	cm	i/f		msun
1	283	m	cm	Sep.25.96	Sep.30.96	NIC	5	7	9:21	r		y	i/f		msun
1	283	m	cm	Sep.25.96	Sep.30.96	BOB	5	10	9:37	f	v	cm	i		msun
1	284	m	c	Sep.25.96	Sep.26.96	NIC	1	2	10:07	f	v		i/f		msun
1	286	m	cm	Sep.25.96	Sep.26.96	RAC	1	2	8:36	n	v	cm	i/f		msun
1	286	m	cm	Sep.25.96	Sep.26.96	RAC	1	2	8:53	n	c	cm	f		msun
1	287	f	c	Sep.25.96	Sep.26.96	RAC	1	2	8:35	f	c	c	i/f		msun
1	288	m	wl	Sep.25.96	Oct.1.96	RAC	6	1	12:25	n	v	y	f		sun
1	288	m	wl	Sep.25.96	Oct.1.96	BOB	6	1	10:17	f	v		i		sun
1	288	m	wl	Sep.25.96	Oct.10.96	BOB	15	10	9:36	n	v	wl	i/w		overcast/rain
1	288	m	wl	Sep.25.96	Oct.4.96	BOB	9	10	8:58	n	v	wl	i		msun
1	288	m	wl	Sep.25.96	Oct.6.96	NIC	11	1	11:23	r	v	y	i/w		sun
1	288	m	wl	Sep.25.96	Sep.26.96	RAC	1	2	8:45	b	c	wl	i/f		msun
1	288	m	wl	Sep.25.96	Sep.27.96	CHB	2	7	10:40	b	v	y			sun
1	288	m	wl	Sep.25.96	Sep.28.96	BOB	3	1	10:30	n	v	wl	i		mcl
1	288	m	wl	Sep.25.96	Sep.30.96	BOB	5	1	9:56	n	v	wl	i/w		msun
1	289	m	cm	Sep.25.96	Sep.27.96	NIC	2	4	11:35	r	v		w		sun
1	292	f	wl	Sep.25.96	Oct.4.96	NIC	9	4	9:08	r	v	?	I/F		msun
1	292	f	wl	Sep.25.96	Sep.28.96	CHB	3	3	10:40	n	v		i		mcl
1	292	f	wl	Sep.25.96	Sep.28.96	BOB	3	3	9:40	b	c	wl	i		mcl
1	292	f	wl	Sep.25.96	Sep.29.96	BOB	4	2	9:02	f	v	wl	i		msun
1	292	f	wl	Sep.25.96	Sep.29.96	BOB	4	2	9:32	b	c	wl	i/w		msun
1	295	f	c	Sep.25.96	Sep.26.96	BOB	1	9	11:23	f	c	c	w		msun
2	1	m	c	Sep.30.96	Oct.1.96	BOB	1	2	9:53	bird predated at release point					sun
2	2	f	wl	Sep.30.96	Oct.1.96	CHB	1	2	10:24	b	v	wl	f		sun
2	2	f	wl	Sep.30.96	Oct.1.96	RAC	1	2	8:57	n	v	wl	f		sun
2	2	f	wl	Sep.30.96	Oct.1.96	RAC	1	2	9:35	n	v		i/f		sun
2	2	f	wl	Sep.30.96	Oct.3.96	NIC	3	3	9:55	n	v	y	i/w		mcl
2	2	f	wl	Sep.30.96	Oct.3.96	BOB	3	3	9:32	b	c	wl	i/w		mcl
2	2	f	wl	Sep.30.96	Oct.4.96	CHB	4	2	8:54	r	v	Wl	I/F		msun
2	2	f	wl	Sep.30.96	Oct.6.96	CHB	6	2	8:46	b	v	wl	i		sun
2	2	f	wl	Sep.30.96	Oct.7.96	NIC	7	3	9:30	r	c		w		mcl
2	2	f	wl	Sep.30.96	Oct.9.96	NIC	9	11	13:52	oviposit	c	y	w		overcast/rain
2	3	m	cm	Sep.30.96	Oct.1.96	CHB	1	2	10:30	n	v	cm	f		sun
2	3	m	cm	Sep.30.96	Oct.1.96	BOB	1	8	10:11	b	v		f		sun
2	3	m	cm	Sep.30.96	Oct.1.96	BOB	1	9	12:40	r	v	cm	i		sun
2	3	m	cm	Sep.30.96	Oct.3.96	BOB	3	11	9:17	b	c	cm	i		mcl
2	4	m	wl	Sep.30.96	Oct.2.96	BOB	2	3	10:20	n	v		i		mcl
2	4	m	wl	Sep.30.96	Oct.2.96	RAC	2	12	9:55	f	c		f		mcl
2	4	m	wl	Sep.30.96	Oct.3.96	CHB	3	12	9:30	b	v	wl	f		mcl
2	4	m	wl	Sep.30.96	Oct.4.96	NIC	4	4	9:19	n	v		I/F		msun
2	4	m	wl	Sep.30.96	Oct.5.96	BOB	5	4	9:23	f	v	wl	I/F		msun
2	4	m	wl	Sep.30.96	Oct.8.96	NIC	8	4	9:07	f	v		i/f		sun
2	4	m	wl	Sep.30.96	Oct.8.96	NIC	8	4	9:30	f	v	y	i/f		sun
2	4	m	wl	Sep.30.96	Oct.8.96	NIC	8	4	10:27	f	v	y	i/f		sun
2	4	m	wl	Sep.30.96	Oct.8.96	CHB	8	4	10:38	n	v	wl	i/f		sun
2	4	m	wl	Sep.30.96	Oct.8.96	BOB	8	4	9:24	f	v	y	i		sun
2	5	m	c	Sep.30.96	Oct.10.96	NIC	11	4	9:47	n	c	c	i/w		overcast/rain
2	5	m	c	Sep.30.96	Oct.4.96	BOB	4	8	10:32	f	c	c	i/f		msun
2	5	m	c	Sep.30.96	Oct.6.96	NIC	6	8	10:02	s	c	c	i/w		sun
2	5	m	c	Sep.30.96	Oct.6.96	CHB	6	7	9:46	n		c	f		sun
2	5	m	c	Sep.30.96	Oct.7.96	NIC	7	4	11:52	f	v		i/f		mcl
2	5	m	c	Sep.30.96	Oct.8.96	CHB	8	4	10:35	n	v	c	i		sun
2	5	m	c	Sep.30.96	Oct.9.96	NIC	9	4	9:22	f	c	c	i/f		overcast/rain
2	6	f	cm	Sep.30.96	Oct.1.96	BOB	1	3	9:50	r	v				sun
2	7	f	cm	Sep.30.96	Oct.1.96	RAC	1	2	9:29	b	c	cm	i/f		sun
2	8	f	wl	Sep.30.96	Oct.1.96	BOB	1	2	12:44	n	v	wl	i/f		sun
2	9	m	c	Sep.30.96	Oct.14.96	RAC	15	4	10:05	s	c	c	i/f		mcl
2	9	m	c	Sep.30.96	Oct.14.96	BOB	15	5	9:17	b	c	c	i		mcl
2	9	m	c	Sep.30.96	Oct.14.96	BOB	15	4	10:35	n	v				mcl
2	9	m	c	Sep.30.96	Oct.2.96	CHB	2	2	10:10	b	v	c	f		mcl
2	9	m	c	Sep.30.96	Oct.2.96	BOB	2	2	9:59	f	v		f		mcl
2	9	m	c	Sep.30.96	Oct.5.96	BOB	5	4	9:26	n	v	c	I/F		msun
2	9	m	c	Sep.30.96	Oct.7.96	NIC	7	4	11:13	f	v		i/f		mcl
2	10	f	cm	Sep.30.96	Oct.2.96	BOB	2	2	10:00	n	v		f		mcl
2	11	m	c	Sep.30.96	Oct.3.96	BOB	3	7	10:20	s	c	c	i/f	y	mcl
2	11	m	c	Sep.30.96	Oct.4.96	BOB	4	2	9:55	n	v	c	w		msun
2	12	f	wl	Sep.30.96	Oct.1.96	BOB	1	2	11:10	r	v		i/f		sun
2	12	f	wl	Sep.30.96	Oct.3.96	CHB	3	3	11:00	b	r	wl	i/f		mcl
2	12	f	wl	Sep.30.96	Oct.3.96	BOB	3	2	9:07	b	c	wl	i		mcl
2	12	f	wl	Sep.30.96	Oct.4.96	BOB	4	8	10:38	b	c		i		msun
2	12	f	wl	Sep.30.96	Oct.4.96	CHB	4	6	9:16	n	v	Wl	I/f		msun
2	12	f	wl	Sep.30.96	Oct.4.96	RAC	4	6	9:55	n	r	wl	I/F		msun
2	12	f	wl	Sep.30.96	Oct.6.96	NIC	6	6	8:55	r	v		i/w		sun
2	12	f	wl	Sep.30.96	Oct.6.96	NIC	6	2	10:19	r	v		w		sun
2	12	f	wl	Sep.30.96	Oct.8.96	NIC	8	6	8:58	n	v	y	w		sun
2	12	f	wl	Sep.30.96	Oct.8.96	NIC	8	6	10:26	n	v		i/w		sun
2	12	f	wl	Sep.30.96	Oct.8.96	BOB	8	6	9:27	n	v		i/w		sun
2	12	f	wl	Sep.30.96	Oct.9.96	NIC	9	4	8:58	n	c	y	w		overcast/rain
2	13	m	c	Sep.30.96	Oct.11.96	CHB	12	8	10:38	r	r	c	i/w		overcast
2	13	m	c	Sep.30.96	Oct.3.96	BOB	3	7	9:27	f	c	c	i/f		mcl
2	13	m	c	Sep.30.96	Oct.4.96	RAC	4	3	9:26	b	r	c	I/F		msun
2	13	m	c	Sep.30.96	Oct.5.96	BOB	5	5	10:38	f	v		i		msun
2	13	m	c	Sep.30.96	Oct.6.96	CHB	6	2	8:53	n	v	cm	i/f		sun
2	13	m	c	Sep.30.96	Oct.6.96	CHB	6	7	9:41	b	v	c	i/f		sun
2	13	m	c	Sep.30.96	Oct.9.96	NIC	9	7	13:19	f	c	c	i/f		overcast/rain
2	14	m	cm	Sep.30.96	Oct.3.96	CHB	3	2	11:16	n	v	cm	f		mcl
2	14	m	cm	Sep.30.96	Oct.3.96	BOB	3	2	8:53		v	cm	i/f		mcl
2	14	m	cm	Sep.30.96	Oct.4.96	BOB	4	7	10:25	n	c	cm	i	y	msun
2	14	m	cm	Sep.30.96	Oct.7.96	CHB	7	3	11:15	n	v	cm	w		mcl
2	15	m	wl	Sep.30.96	Oct.1.96	RAC	1	3	9:17	b	c	wl	i/f		sun
2	15	m	wl	Sep.30.96	Oct.2.96	RAC	2	4	10:41	b	v	c	i/w		mcl
2	15	m	wl	Sep.30.96	Oct.3.96	NIC	3	1	10:30	f	c	y	i/w		mcl
2	15	m	wl	Sep.30.96	Oct.3.96	BOB	3	7	9:27	f	v	wl	i/f		mcl
2	15	m	wl	Sep.30.96	Oct.5.96	BOB	5	2	10:48	n	v		i/w		msun
2	15	m	wl	Sep.30.96	Oct.5.96	BOB	5	2	11:21	n	v	wl	i		msun
2	15	m	wl	Sep.30.96	Oct.6.96	NIC	6	2	12:08	N	V	Y	W		sun
2	15	m	wl	Sep.30.96	Oct.7.96	NIC	7	2	8:54	f	c	y	w		mcl
2	15	m	wl	Sep.30.96	Oct.7.96	NIC	7	2	10:21	f	c	y	w		mcl
2	15	m	wl	Sep.30.96	Oct.8.96	BOB	8	2	9:52	n	v		w		sun
2	16	f	cm	Sep.30.96	Oct.1.96	BOB	1	2	12:24	n	v		i/f		sun
2	16	f	cm	Sep.30.96	Oct.2.96	BOB	2	4	9:21	n	v	cm	i/f		mcl
2	16	f	cm	Sep.30.96	Oct.3.96	BOB	3	11	11:13	b	c	cm	i/f		mcl
2	16	f	cm	Sep.30.96	Oct.4.96	NIC	4	6	10:51	n	r	y	W		msun
2	17	m	wl	Sep.30.96	Oct.2.96	NIC	2	2	8:34	f	v	y	i/f		mcl
2	17	m	wl	Sep.30.96	Oct.2.96	NIC	2	8	9:10	s	c	y	i/f		mcl
2	18	m	c	Sep.30.96	Oct.1.96	RAC	1	2	8:53	r	c	c	i/f		sun
2	18	m	c	Sep.30.96	Oct.2.96	BOB	2	11	9:31	b	v	c	i/f		mcl
2	18	m	c	Sep.30.96	Oct.5.96	BOB	5	2	10:43	n	v		i		msun
2	19	m	c	Sep.30.96	Oct.1.96	RAC	1	2	9:08	s	c	c	i/f		sun
2	21	m	cm	Sep.30.96	Oct.1.96	RAC	1	2	9:46	b	c	cm	i/f		sun
2	21	m	cm	Sep.30.96	Oct.2.96	BOB	2	3	10:12	f	v		i/f		mcl
2	23	m	c	Sep.30.96	Oct.1.96	BOB	1	2	9:53	bird predated at release point					sun
2	24	m	cm	Sep.30.96	Oct.1.96	BOB	1	2	9:53	bird predated at release point					sun
2	25	f	c	Sep.30.96	Oct.2.96	NIC	2	4	12:18	r	v		i/f		mcl
2	25	f	c	Sep.30.96	Oct.2.96	BOB	2	5	9:06	b	c	c	i/w		mcl
2	25	f	c	Sep.30.96	Oct.2.96	BOB	2	2	10:00	r	v		i		mcl
2	25	f	c	Sep.30.96	Oct.2.96	BOB	2	2	10:35	n	c		i/w		mcl
2	27	m	cm	Sep.30.96	Oct.1.96	RAC	1	2	8:55	s	c	cm	i/f		sun
2	27	m	cm	Sep.30.96	Oct.3.96	BOB	3	1	8:35	n	c	cm	i/f		mcl
2	29	m	cm	Sep.30.96	Oct.1.96	CHB	1	2	10:27	n	r	cm	f		sun
2	29	m	cm	Sep.30.96	Oct.2.96	NIC	2	2	9:24	r	v		i/f		mcl
2	29	m	cm	Sep.30.96	Oct.2.96	CHB	2	2	12:20	n	v	cm	f		mcl
2	29	m	cm	Sep.30.96	Oct.2.96	BOB	2	5	9:51	f(chase)	v	cm	i		mcl
2	29	m	cm	Sep.30.96	Oct.2.96	BOB	2	2	10:27	n	c		i/f		mcl
2	29	m	cm	Sep.30.96	Oct.2.96	RAC	2	2	11:10	n	v	wl	i/w		mcl
2	29	m	cm	Sep.30.96	Oct.2.96	RAC	2	2	11:50	s	c	cm	i/f		mcl
2	29	m	cm	Sep.30.96	Oct.3.96	CHB	3	4	10:34	b	r	cm	i		mcl
2	29	m	cm	Sep.30.96	Oct.3.96	BOB	3	4	11:30	f	v		i/f		mcl
2	29	m	cm	Sep.30.96	Oct.4.96	BOB	4	3	10:07	b	c		w		msun
2	29	m	cm	Sep.30.96	Oct.4.96	CHB	4	2	8:55	n	r	cm	I		msun
2	29	m	cm	Sep.30.96	Oct.4.96	NIC	4	2	9:46	r	v	y	I/W		msun
2	29	m	cm	Sep.30.96	Oct.4.96	NIC	4	1	11:03	n	r	y	F		msun
2	29	m	cm	Sep.30.96	Oct.5.96	BOB	5	4	9:20	b	c	c	I/W		msun
2	29	m	cm	Sep.30.96	Oct.5.96	RAC	5	4	11:29	n	c	cm	i/w		msun
2	29	m	cm	Sep.30.96	Oct.5.96	RAC	5	4	11:33	n	v		w		msun
2	30	m	c	Sep.30.96	Oct.11.96	CHB	12	11	9:36	r	r	c	i		overcast
2	30	m	c	Sep.30.96	Oct.14.96	RAC	15	5	11:41	b	c	c	i/w		mcl
2	30	m	c	Sep.30.96	Oct.14.96	BOB	15	5	10:38	n	c	c	i/w		mcl
2	30	m	c	Sep.30.96	Oct.2.96	BOB	2	4	9:16	n	c	c	i		mcl
2	30	m	c	Sep.30.96	Oct.4.96	BOB	4	11	9:34	b	c	c	i/f		msun
2	30	m	c	Sep.30.96	Oct.5.96	BOB	5	5	9:13	n	c	c	I		msun
2	30	m	c	Sep.30.96	Oct.5.96	BOB	5	11	10:36	f	c	c	i		msun
2	30	m	c	Sep.30.96	Oct.6.96	NIC	6	11	11:12	f	v		i/f		sun
2	31	m	wl	Sep.30.96	Oct.3.96	NIC	3	2	10:15	f	c	y	w		mcl
2	31	m	wl	Sep.30.96	Oct.6.96	NIC	6	2	9:41	f	v	y	f		sun
2	31	m	wl	Sep.30.96	Oct.6.96	CHB	6	6	11:50	n	v	wl	i/f		sun
2	31	m	wl	Sep.30.96	Oct.7.96	NIC	7	4	11:58	s	v		w		mcl
2	31	m	wl	Sep.30.96	Oct.8.96	NIC	8	6	8:59	s	c	y	w		sun
2	32	m	cm	Sep.30.96	Oct.1.96	CHB	1	6	9:19	b	v	cm	f		sun
2	32	m	cm	Sep.30.96	Oct.1.96	BOB	1	9	11:52	r	v		i/f		sun
2	34	m	cm	Sep.30.96	Oct.1.96	BOB	1	11	11:38	r	v		f		sun
2	34	m	cm	Sep.30.96	Oct.2.96	BOB	2	11	9:34	b	c	cm	f		mcl
2	34	m	cm	Sep.30.96	Oct.5.96	BOB	5	11	10:30	f	c	cm	i		msun
2	34	m	cm	Sep.30.96	Oct.5.96	BOB	5	2	10:45	n	v	cm	i		msun
2	34	m	cm	Sep.30.96	Oct.6.96	CHB	6	2	11:12	n	v	cm	i/f		sun
2	34	m	cm	Sep.30.96	Oct.7.96	CHB	7	2	12:06	n	v	c	i		mcl
2	34	m	cm	Sep.30.96	Oct.8.96	BOB	8	2	8:59	b	v		i		sun
2	34	m	cm	Sep.30.96	Oct.9.96	CHB	9	2	12:30	f	r	c	i/f		overcast/rain
2	37	m	cm	Sep.30.96	Oct.1.96	BOB	1	2	9:53	bird predated at release point					sun
2	39	m	wl	Sep.30.96	Oct.1.96	RAC	1	2	8:52	n	v		i/f		sun
2	39	m	wl	Sep.30.96	Oct.1.96	BOB	1	2	8:43	b	v	cm	i/f		sun
2	39	m	wl	Sep.30.96	Oct.12.96	BOB	13	10	9:23	n	c	wl	i		overcast
2	39	m	wl	Sep.30.96	Oct.5.96	BOB	5	10	11:34	n	v	v	I/F		msun
2	39	m	wl	Sep.30.96	Oct.6.96	CHB	6	1	10:25	b	v		i		sun
2	40	f	wl	Sep.30.96	Oct.1.96	BOB	1	2	9:53	bird predated at release point					sun
2	41	m	c	Sep.30.96	Oct.1.96	RAC	1	6	10:41	n	v	cm	f		sun
2	41	m	c	Sep.30.96	Oct.2.96	BOB	2	6	8:56	b	c	c	f		mcl
2	41	m	c	Sep.30.96	Oct.3.96	NIC	3	1	11:05	n	v		i/f		mcl
2	41	m	c	Sep.30.96	Oct.3.96	CHB	3	7	11:45	r	v	c	f		mcl
2	42	m	cm	Sep.30.96	Oct.1.96	CHB	1	6	9:30	b	n	cm	f		sun
2	42	m	cm	Sep.30.96	Oct.2.96	BOB	2	10	10:58	n	v	y	i/f		mcl
2	43	f	wl	Sep.30.96	Oct.1.96	RAC	1	2	8:58	b	c	cm	i/f		sun
2	43	f	wl	Sep.30.96	Oct.1.96	RAC	1	2	9:06	b	c	wl	i/w		sun
2	43	f	wl	Sep.30.96	Oct.2.96	BOB	2	3	10:20	f	v		i/w		mcl
2	43	f	wl	Sep.30.96	Oct.3.96	CHB	3	1	11:50	n	v	wl	i/w		mcl
2	43	f	wl	Sep.30.96	Oct.6.96	CHB	6	1	10:00	n	v	wl	i/w		sun
2	43	f	wl	Sep.30.96	Oct.7.96	NIC	7	1	8:41	r	c	y	w		mcl
2	45	m	c	Sep.30.96	Oct.2.96	BOB	2	1	10:39	f	c		i/f		mcl
2	45	m	c	Sep.30.96	Oct.4.96	BOB	4	1	10:41	n	c	c	i		msun
2	45	m	c	Sep.30.96	Oct.4.96	NIC	4	1	11:00	r	r	c	F		msun
2	45	m	c	Sep.30.96	Oct.5.96	BOB	5	1	11:15	n	v		i		msun
2	45	m	c	Sep.30.96	Oct.6.96	NIC	6	1	11:28	r	c	c	i/f		sun
2	45	m	c	Sep.30.96	Oct.7.96	CHB	7	2	10:49	b	v	c	w		mcl
2	45	m	c	Sep.30.96	Oct.7.96	NIC	7	2	8:59	f	c	c	i/w		mcl
2	47	f	c	Sep.30.96	Oct.3.96	CHB	3	6	10:16	n	v	c	i		mcl
2	47	f	c	Sep.30.96	Oct.3.96	BOB	3	2	8:54	f	v		i		mcl
2	47	f	c	Sep.30.96	Oct.3.96	BOB	3	2	8:59	n	c	c	i		mcl
2	47	f	c	Sep.30.96	Oct.5.96	BOB	5	6	9:33	f	c	c	I/W		msun
2	48	m	cm	Sep.30.96	Oct.11.96	CHB	12	2	9:34	r	r	cm	i/w		overcast
2	48	m	cm	Sep.30.96	Oct.11.96	NIC	12	2	12:05	f	c	y	w		overcast
2	48	m	cm	Sep.30.96	Oct.14.96	BOB	15	2	9:06	f	c	cm	i/w		mcl
2	48	m	cm	Sep.30.96	Oct.3.96	CHB	3	4	10:45	n	v	v	f		mcl
2	48	m	cm	Sep.30.96	Oct.3.96	BOB	3	2	9:06	b	c	cm	i/w		mcl
2	48	m	cm	Sep.30.96	Oct.5.96	BOB	5	2	10:39	s	v				msun
2	48	m	cm	Sep.30.96	Oct.5.96	BOB	5	2	11:57	r	v		I		msun
2	48	m	cm	Sep.30.96	Oct.9.96	CHB	9	2	12:32	f	r	cm	i		overcast/rain
2	49	m	cm	Sep.30.96	Oct.10.96	BOB	11	12	9:08	b	c	cm	w	y	overcast/rain
2	49	m	cm	Sep.30.96	Oct.11.96	CHB	12		11:50	r	r	cm	i/w		overcast
2	49	m	cm	Sep.30.96	Oct.11.96	NIC	12	12	9:27	f	c	y	i/w		overcast
2	49	m	cm	Sep.30.96	Oct.2.96	NIC	2	2	10:40	r	v	y	i/f		mcl
2	49	m	cm	Sep.30.96	Oct.2.96	BOB	2	12	11:48	f	c	cm	f		mcl
2	49	m	cm	Sep.30.96	Oct.3.96	CHB	3	12	9:45	b	v	cm	f		mcl
2	49	m	cm	Sep.30.96	Oct.5.96	BOB	5	12	10:14	n	v	cm	i/f		msun
2	49	m	cm	Sep.30.96	Oct.5.96	RAC	5	12	11:01	n	v		i/f		msun
2	49	m	cm	Sep.30.96	Oct.6.96	CHB	6	12	12:00	r	v	cm	f		sun
2	49	m	cm	Sep.30.96	Oct.8.96	NIC	8	12	9:52	s	c	y	w		sun
2	49	m	cm	Sep.30.96	Oct.9.96	CHB	9	12	13:33	r	v		i/f		overcast/rain
2	50	m	wl	Sep.30.96	Oct.12.96	BOB	13	12	11:17	n	v	wl	i		overcast
2	50	m	wl	Sep.30.96	Oct.2.96	BOB	2	3	9:52	b	v	wl	i/f		mcl
2	50	m	wl	Sep.30.96	Oct.6.96	NIC	6	12	10:37	r	v		f		sun
2	50	m	wl	Sep.30.96	Oct.8.96	NIC	8	12	10:11	f	v		i/f		sun
2	50	m	wl	Sep.30.96	Oct.8.96	CHB	8	12	11:07	n	v	i	wl		sun
2	51	m	c	Sep.30.96	Oct.2.96	BOB	2	1	10:46	n	v		i/f		mcl
2	51	m	c	Sep.30.96	Oct.3.96	CHB	3	4	10:51	n	v	wl	i		mcl
2	53	f	c	Sep.30.96	Oct.1.96	BOB	1	2	9:53	bird predated at release point					sun
2	55	f	c	Oct.01.96	Oct.2.96	BOB	1	3	10:09	f	v	c	i/f		mcl
2	55	f	c	Oct.01.96	Oct.3.96	CHB	2	12	9:48	b	r	c	i		mcl
2	55	f	c	Oct.01.96	Oct.4.96	BOB	3	12	11:46	n	c	c	w	y	msun
2	55	f	c	Oct.01.96	Oct.4.96	CHB	3	12	9:50	n	v	c	i/w		msun
2	55	f	c	Oct.01.96	Oct.4.96	RAC	3	3	9:25	n	v	?	I/W		msun
2	55	f	c	Oct.01.96	Oct.5.96	RAC	4	12	11:05	n	v		i/w		msun
2	55	f	c	Oct.01.96	Oct.8.96	NIC	7	12	9:54	n	c	c	w		sun
2	56	f	wl	Oct.01.96	Oct.3.96	BOB	2	10	10:00	b	c	wl	i/f		mcl
2	56	f	wl	Oct.01.96	Oct.6.96	NIC	5	8	10:02	f	v	y	i/w		sun
2	56	f	wl	Oct.01.96	Oct.6.96	CHB	5	7	9:45	n		wl	i		sun
2	57	f	cm	Oct.01.96	Oct.3.96	NIC	2	8	9:26	r	c		w		mcl
2	57	f	cm	Oct.01.96	Oct.3.96	BOB	2	3	9:03	b	c	cm	i/w		mcl
2	58	m	c	Oct.01.96	Oct.2.96	NIC	1	6	11:38	f	c	c	w		mcl
2	58	m	c	Oct.01.96	Oct.2.96	BOB	1	3	10:11	s	v		i/f		mcl
2	58	m	c	Oct.01.96	Oct.3.96	RAC	2	6	10:55	r	v		i/f		mcl
2	58	m	c	Oct.01.96	Oct.4.96	RAC	3	6	9:40	s	r	c	I/F		msun
2	58	m	c	Oct.01.96	Oct.6.96	CHB	5	4	11:35	n	v		i/f		sun
2	58	m	c	Oct.01.96	Oct.7.96	CHB	6	4	9:12	n	v	c	i/w		mcl
2	58	m	c	Oct.01.96	Oct.7.96	CHB	6	3	11:20	b	v		i/w		mcl
2	58	m	c	Oct.01.96	Oct.7.96	NIC	6	7	10:05	r	c	c	w		mcl
2	58	m	c	Oct.01.96	Oct.8.96	BOB	7	3	9:04	f(chase)	c	c	w		sun
2	58	m	c	Oct.01.96	Oct.8.96	BOB	7	6	9:28	s	c	c	vw		sun
2	59	m	wl	Oct.01.96	Oct.10.96	BOB	9	5	9:21	b	c	wl	i		overcast/rain
2	59	m	wl	Oct.01.96	Oct.11.96	CHB	10	3	9:45	n	r	wl?	i/f		overcast
2	59	m	wl	Oct.01.96	Oct.11.96	CHB	10	4	10:29	n	v	wl	i/f		overcast
2	59	m	wl	Oct.01.96	Oct.12.96	RAC	11	4	11:04	f	c	cm	i/w		overcast
2	59	m	wl	Oct.01.96	Oct.14.96	BOB	13	4	9:11	n	c	wl	i/w		mcl
2	59	m	wl	Oct.01.96	Oct.14.96	BOB	13	3	10:42	n	c	wl	i/w		mcl
2	59	m	wl	Oct.01.96	Oct.2.96	BOB	1	3	10:11	s	v		i/f		mcl
2	59	m	wl	Oct.01.96	Oct.3.96	NIC	2	3	9:52	s	c	y	i/f		mcl
2	59	m	wl	Oct.01.96	Oct.3.96	NIC	2	2	10:20	r	v		i/f		mcl
2	59	m	wl	Oct.01.96	Oct.4.96	RAC	3	3	9:25	r	r	wl	I/W		msun
2	59	m	wl	Oct.01.96	Oct.5.96	BOB	4	2	10:41	n	c	cm	i/f		msun
2	59	m	wl	Oct.01.96	Oct.6.96	CHB	5	2	8:45	n	v	wl	i/f		sun
2	59	m	wl	Oct.01.96	Oct.7.96	CHB	6	3	11:02	n	v	wl	i/f		mcl
2	59	m	wl	Oct.01.96	Oct.8.96	BOB	7	5	9:22	f	v		i		sun
2	60	f	cm	Oct.01.96	Oct.10.96	NIC	9	2	8:35	r	c	y	w		overcast/rain
2	60	f	cm	Oct.01.96	Oct.2.96	NIC	1	2	8:56	f	c	y	i/f		mcl
2	60	f	cm	Oct.01.96	Oct.3.96	RAC	2	8	11:55	b	c	cm	i/f		mcl
2	60	f	cm	Oct.01.96	Oct.7.96	NIC	6	3	9:22	n	c		w		mcl
2	61	m	c	Oct.01.96	Oct.10.96	NIC	9	2	9:29	f	c	c	i/w		overcast/rain
2	61	m	c	Oct.01.96	Oct.10.96	NIC	9	3	10:22	r	c		w		overcast/rain
2	61	m	c	Oct.01.96	Oct.11.96	CHB	10	2	9:18	n	r	c	w		overcast
2	61	m	c	Oct.01.96	Oct.2.96	NIC	1	2	8:40	r	v	y	i/w		mcl
2	61	m	c	Oct.01.96	Oct.3.96	CHB	2	2	11:13	n	r	c	i/f		mcl
2	61	m	c	Oct.01.96	Oct.4.96	BOB	3	5	9:50	f	c	c	i		msun
2	61	m	c	Oct.01.96	Oct.4.96	BOB	3	2	10:33	f	v		i		msun
2	61	m	c	Oct.01.96	Oct.5.96	BOB	4	2	10:47	n	v		i		msun
2	61	m	c	Oct.01.96	Oct.5.96	BOB	4	2	11:28	n	v				msun
2	61	m	c	Oct.01.96	Oct.5.96	RAC	4	2	9:24	n	c		i/w		msun
2	61	m	c	Oct.01.96	Oct.6.96	CHB	5	2	8:44	n	v	wl	i		sun
2	61	m	c	Oct.01.96	Oct.8.96	NIC	7	8	9:22	r	c	c	w		sun
2	62	m	wl	Oct.01.96	Oct.14.96	RAC	13	4	9:45	n	c	wl	i/w		mcl
2	62	m	wl	Oct.01.96	Oct.2.96	NIC	1	2	8:38	r	v	y	i/f		mcl
2	62	m	wl	Oct.01.96	Oct.4.96	BOB	3	11	9:45	b	c	wl	i/f		msun
2	62	m	wl	Oct.01.96	Oct.6.96	CHB	5	3	9:29	b	v	wl	i/f		sun
2	62	m	wl	Oct.01.96	Oct.8.96	BOB	7	5	9:23	s	v	y	i/f		sun
2	63	m	cm	Oct.01.96	Oct.2.96	CHB	1	2	11:58	n	v	cm	f		mcl
2	64	m	wl	Oct.01.96	Oct.2.96	NIC	1	2	8:50	r	c	y	i/f		mcl
2	64	m	wl	Oct.01.96	Oct.2.96	BOB	1	2	9:57	s	c	wl	f		mcl
2	64	m	wl	Oct.01.96	Oct.4.96	RAC	3	8	9:14	b	r	wl	I/F		msun
2	64	m	wl	Oct.01.96	Oct.6.96	NIC	5	8	10:02	s	c	y	i/w		sun
2	64	m	wl	Oct.01.96	Oct.7.96	CHB	6	6	9:25	b	v	c	i/f		mcl
2	64	m	wl	Oct.01.96	Oct.7.96	NIC	6	6	11:04	f	v		i/f		mcl
2	64	m	wl	Oct.01.96	Oct.7.96	NIC	6	4	12:08	n	v		i/f		mcl
2	64	m	wl	Oct.01.96	Oct.7.96	NIC	6	6	12:10	n	v		i/f		mcl
2	65	m	c	Oct.01.96	Oct.2.96	BOB	1	11	9:38	s	c	c	f		mcl
2	65	m	c	Oct.01.96	Oct.5.96	BOB	4	4	9:56	b	v		i/f		msun
2	66	m	cm	Oct.01.96	Oct.3.96	CHB	2	7	11:47	r	v	cm	f		mcl
2	66	m	cm	Oct.01.96	Oct.4.96	CHB	3	1	10:16	n	r	cm	f		msun
2	66	m	cm	Oct.01.96	Oct.4.96	RAC	3	2	8:53	r	v	cm	f		msun
2	66	m	cm	Oct.01.96	Oct.4.96	NIC	3	2	9:50	n	v	y	F		msun
2	66	m	cm	Oct.01.96	Oct.5.96	RAC	4	1	10:17	n	c	cm	i/f		msun
2	66	m	cm	Oct.01.96	Oct.6.96	NIC	5	7	9:59	f	c	y	i/w		sun
2	66	m	cm	Oct.01.96	Oct.8.96	BOB	7	5	9:00	f	v		i		sun
2	67	m	cm	Oct.01.96	Oct.2.96	NIC	1	2	8:39	s	v	y	i/f		mcl
2	67	m	cm	Oct.01.96	Oct.2.96	NIC	1	2	9:14	f	c	c	i/f		mcl
2	67	m	cm	Oct.01.96	Oct.2.96	CHB	1	2	12:13	b	v	cm	f		mcl
2	67	m	cm	Oct.01.96	Oct.2.96	BOB	1	2	10:25	n	v		i/f		mcl
2	67	m	cm	Oct.01.96	Oct.2.96	RAC	1	2	11:14	n	v		i/f		mcl
2	67	m	cm	Oct.01.96	Oct.3.96	BOB	2	7	10:20	s	c	cm	i/f		mcl
2	68	m	c	Oct.01.96	Oct.3.96	NIC	2	3	9:51	s	c		i/f		mcl
2	68	m	c	Oct.01.96	Oct.6.96	NIC	5	4	9:08	f	c	y	i/w		sun
2	68	m	c	Oct.01.96	Oct.7.96	CHB	6	4	9:21	b	r	c	i		mcl
2	69	m	wl	Oct.01.96	Oct.11.96	CHB	10	8	10:35	f	r	wl	w		overcast
2	69	m	wl	Oct.01.96	Oct.12.96	BOB	11	4	9:37	n	v	wl	w		overcast
2	69	m	wl	Oct.01.96	Oct.2.96	NIC	1	2	8:52	f	v	y	i/f		mcl
2	69	m	wl	Oct.01.96	Oct.2.96	NIC	1	8	9:09	f	c	y	i/f		mcl
2	69	m	wl	Oct.01.96	Oct.3.96	NIC	2	2	9:36	n	c	y	i/f		mcl
2	69	m	wl	Oct.01.96	Oct.7.96	CHB	6	4	9:02	b	v	wl	i/w		mcl
2	70	m	wl	Oct.01.96	Oct.4.96	NIC	3	3	9:32	f	v	y	I/F		msun
2	70	m	wl	Oct.01.96	Oct.4.96	NIC	3	2	9:42	r	v	y	F		msun
2	71	f	c	Oct.01.96	Oct.2.96	CHB	1	2	12:20	n	v	c	i		mcl
2	71	f	c	Oct.01.96	Oct.2.96	BOB	1	2	9:59	r	v		i/f		mcl
2	71	f	c	Oct.01.96	Oct.3.96	CHB	2	2	11:24	n	v	c	i/f		mcl
2	71	f	c	Oct.01.96	Oct.4.96	BOB	3	2	10:18	n	c	c	w		msun
2	71	f	c	Oct.01.96	Oct.4.96	NIC	3	2	9:35	n	v	y	W		msun
2	71	f	c	Oct.01.96	Oct.5.96	BOB	4	2	10:47	n	v		i/w		msun
2	71	f	c	Oct.01.96	Oct.5.96	BOB	4	2	11:21	n	v				msun
2	71	f	c	Oct.01.96	Oct.5.96	BOB	4	2	11:28	n	c	c	w		msun
2	71	f	c	Oct.01.96	Oct.5.96	RAC	4	2	9:22	n	c	c	w		msun
2	71	f	c	Oct.01.96	Oct.5.96	RAC	4	4	11:58	n	v		i/w		msun
2	71	f	c	Oct.01.96	Oct.6.96	NIC	5	2	9:40	f	v		w		sun
2	71	f	c	Oct.01.96	Oct.6.96	NIC	5	2	10:17	r	c		w		sun
2	71	f	c	Oct.01.96	Oct.6.96	NIC	5	2	11:54	n	v		w		sun
2	71	f	c	Oct.01.96	Oct.7.96	NIC	6	2	9:25	n	c		w		mcl
2	71	f	c	Oct.01.96	Oct.8.96	BOB	7	2	8:58	b	c	c	vw		sun
2	72	m	cm	Oct.01.96	Oct.2.96	NIC	1	8	12:04	f	c	y			mcl
2	72	m	cm	Oct.01.96	Oct.3.96	BOB	2	3	9:02	f	c	cm	i/f		mcl
2	73	f	wl	Oct.01.96	Oct.2.96	NIC	1	2	8:45	f	v	y	i/w		mcl
2	74	m	c	Oct.01.96	Oct.12.96	BOB	11	7	9:31	s	c	c	w		overcast
2	74	m	c	Oct.01.96	Oct.12.96	RAC	11	4	11:01	b	c		i/w		overcast
2	74	m	c	Oct.01.96	Oct.14.96	RAC	13	2	9:35	b	c		w		mcl
2	74	m	c	Oct.01.96	Oct.14.96	RAC	13	2	10:18	b	c	c	w		mcl
2	74	m	c	Oct.01.96	Oct.14.96	RAC	13	2	11:36	n	c	c	w		mcl
2	74	m	c	Oct.01.96	Oct.14.96	BOB	13	2	9:00	n	c	c	w		mcl
2	74	m	c	Oct.01.96	Oct.3.96	NIC	2	2	9:34	n	c	c	i/f		mcl
2	74	m	c	Oct.01.96	Oct.3.96	BOB	2	2	8:58	n	v	c	f		mcl
2	74	m	c	Oct.01.96	Oct.4.96	BOB	3	7	10:00	b	c	c	i		msun
2	74	m	c	Oct.01.96	Oct.5.96	BOB	4	1	11:16	b	v		i		msun
2	74	m	c	Oct.01.96	Oct.5.96	BOB	4	1	11:30	n	c	c	I		msun
2	74	m	c	Oct.01.96	Oct.6.96	CHB	5	1	10:00	n	v	y	i/f		sun
2	74	m	c	Oct.01.96	Oct.8.96	NIC	7	2	10:55	f	v		i/f		sun
2	74	m	c	Oct.01.96	Oct.8.96	CHB	7	7	9:43	n	v		i		sun
2	74	m	c	Oct.01.96	Oct.8.96	BOB	7	7	9:46	n	v		i/w		sun
2	76	m	c	Oct.01.96	Oct.3.96	BOB	2	11	11:06	f	c	c	i		mcl
2	76	m	c	Oct.01.96	Oct.6.96	NIC	5	12	10:52	n	v		i/w		sun
2	76	m	c	Oct.01.96	Oct.6.96	CHB	5	12	12:15	n	c	c	w		sun
2	77	m	cm	Oct.01.96	Oct.7.96	CHB	6	4	9:08	n	v	c	i		mcl
2	79	f	wl	Oct.01.96	Oct.3.96	NIC	2	7	10:11	s	c	y	w		mcl
2	80	m	cm	Oct.01.96	Oct.2.96	CHB	1	2	12:30	r	r	cm	i/f		mcl
2	81	m	c	Oct.01.96	Oct.9.96	NIC	8	7	13:20	f	v		i/f		overcast/rain
2	82	m	wl	Oct.01.96	Oct.3.96	NIC	2	1	10:33	r	v		i/f		mcl
2	82	m	wl	Oct.01.96	Oct.3.96	CHB	2	1	11:54	n	r	wl	f		mcl
2	82	m	wl	Oct.01.96	Oct.4.96	BOB	3	1	8:48	n	v	wl			msun
2	82	m	wl	Oct.01.96	Oct.4.96	NIC	3	3	9:26	r	v		I/F		msun
2	83	m	cm	Oct.01.96	Oct.3.96	CHB	2	1	11:57	n	wl	wl	i/f		mcl
2	83	m	cm	Oct.01.96	Oct.4.96	BOB	3	1	8:38	f	c		i		msun
2	84	m	c	Oct.01.96	Oct.11.96	CHB	10	1	11:00	f	r	c	i/f		overcast
2	84	m	c	Oct.01.96	Oct.2.96	NIC	1	2	8:35	f	v	c	i/f		mcl
2	84	m	c	Oct.01.96	Oct.4.96	BOB	3	10	8:55	f	c	c	f		msun
2	84	m	c	Oct.01.96	Oct.4.96	BOB	3	10	9:00	b	c	c	f		msun
2	84	m	c	Oct.01.96	Oct.5.96	BOB	4	10	11:35	n	v	c	I/F		msun
2	84	m	c	Oct.01.96	Oct.6.96	CHB	5	1	10:10	n	v	c	f		sun
2	84	m	c	Oct.01.96	Oct.7.96	CHB	6	1	11:48	n	v	c	i/f		mcl
2	84	m	c	Oct.01.96	Oct.8.96	CHB	7	1	9:48	n	v	c	i/f		sun
2	84	m	c	Oct.01.96	Oct.8.96	BOB	7	1	10:23	n	c	c	i/f		sun
2	85	m	cm	Oct.01.96	Oct.10.96	NIC	9	8	9:38	r	c	c	w		overcast/rain
2	85	m	cm	Oct.01.96	Oct.10.96	BOB	9	7	8:29	b	c	c	w		overcast/rain
2	85	m	cm	Oct.01.96	Oct.14.96	RAC	13	2	10:15	b	c		w		mcl
2	85	m	cm	Oct.01.96	Oct.2.96	BOB	1	2	10:28	s	c		i/f		mcl
2	85	m	cm	Oct.01.96	Oct.4.96	BOB	3	3	9:52	f	c	c	i		msun
2	85	m	cm	Oct.01.96	Oct.4.96	CHB	3	4	9:01	n	v	c	I		msun
2	85	m	cm	Oct.01.96	Oct.7.96	NIC	6	7	9:11	r	c	c	w		mcl
2	85	m	cm	Oct.01.96	Oct.8.96	CHB	7	2	9:30	b	r	c	i/w		sun
2	86	m	c	Oct.01.96	Oct.2.96	NIC	1	8	12:06	f	v		i/f		mcl
2	86	m	c	Oct.01.96	Oct.2.96	CHB	1	3	11:43	n	v	c	f		mcl
2	86	m	c	Oct.01.96	Oct.3.96	BOB	2	4	11:32	n	c	c	i/f		mcl
2	86	m	c	Oct.01.96	Oct.4.96	BOB	3	10	9:21	f	v		i/f		msun
2	86	m	c	Oct.01.96	Oct.4.96	RAC	3	5	9:47	f	r	wl	I/W		msun
2	87	m	wl	Oct.01.96	Oct.2.96	NIC	1	2	8:48	r	c	y	i/w		mcl
2	88	m	cm	Oct.01.96	Oct.2.96	NIC	1	2	8:43	r	v	y	i/w		mcl
2	90	f	c	Oct.01.96	Oct.2.96	NIC	1	2	9:03	r	c	c	i/w		mcl
2	91	m	cm	Oct.01.96	Oct.2.96	NIC	1	2	9:23	f	c	y	i/f		mcl
2	91	m	cm	Oct.01.96	Oct.4.96	BOB	3	2	10:19	b	c	cm	i/w		msun
2	91	m	cm	Oct.01.96	Oct.4.96	NIC	3	2	9:49	n	v	y	I/F		msun
2	91	m	cm	Oct.01.96	Oct.5.96	BOB	4	5	9:44	b	c	cm	w		msun
2	92	f	c	Oct.01.96	Oct.5.96	RAC	4	4	11:32	n	v	wl	i/w		msun
2	93	m	wl	Oct.01.96	Oct.3.96	NIC	2	2	9:49	f	c	y	i/f		mcl
2	93	m	wl	Oct.01.96	Oct.3.96	NIC	2	2	10:16	s	c	y	w		mcl
2	93	m	wl	Oct.01.96	Oct.4.96	CHB	3	4	9:08	f	r	Wl	I/F		msun
2	93	m	wl	Oct.01.96	Oct.5.96	RAC	4	4	11:34	n	v		w		msun
2	93	m	wl	Oct.01.96	Oct.7.96	CHB	6	4	10:35	n	r	wl	i/w		mcl
2	93	m	wl	Oct.01.96	Oct.7.96	NIC	6	4	11:11	s	c	y	w		mcl
2	95	m	c	Oct.01.96	Oct.3.96	NIC	2	4	8:56	r	c	c	w		mcl
2	95	m	c	Oct.01.96	Oct.4.96	BOB	3	7	10:28	b	c	c	w		msun
2	96	f	cm	Oct.01.96	Oct.3.96	CHB	2	2	11:19	b	v	cm	i/f		mcl
2	97	f	c	Oct.01.96	Oct.10.96	NIC	9	8	9:37	n	c	c	w		overcast/rain
2	97	f	c	Oct.01.96	Oct.3.96	CHB	2	5	10:27	n	v	c	i/w		mcl
2	97	f	c	Oct.01.96	Oct.4.96	RAC	3	2	9:00	b	r	c	i/w		msun
2	97	f	c	Oct.01.96	Oct.8.96	NIC	7	4	9:25	n	v		w		sun
2	98	m	wl	Oct.01.96	Oct.2.96	NIC	1	1	10:07	r	c	y	i/f		mcl
2	98	m	wl	Oct.01.96	Oct.3.96	BOB	2	10	9:55	f	c	wl	i		mcl
2	99	m	wl	Oct.01.96	Oct.2.96	NIC	1	2	8:44	r	v	y	i/f		mcl
2	100	f	cm	Oct.01.96	Oct.10.96	NIC	9	2	8:39	n	c	y	w		overcast/rain
2	100	f	cm	Oct.01.96	Oct.11.96	NIC	10	2	11:42	r	c	y	w		overcast
2	100	f	cm	Oct.01.96	Oct.2.96	NIC	1	2	8:47	r	c	y	i/w		mcl
2	100	f	cm	Oct.01.96	Oct.3.96	RAC	2	2	11:47	b	c	wl	i/f		mcl
2	100	f	cm	Oct.01.96	Oct.3.96	BOB	2	3	9:09	b	c	cm	i		mcl
2	100	f	cm	Oct.01.96	Oct.4.96	RAC	3	2	8:55	n	v		i/w		msun
2	100	f	cm	Oct.01.96	Oct.5.96	BOB	4	2	10:46	n	v		i		msun
2	100	f	cm	Oct.01.96	Oct.5.96	RAC	4	2	9:30	n	v	cm	i/w		msun
2	100	f	cm	Oct.01.96	Oct.6.96	NIC	5	2	9:26	r	v		i/f		sun
2	100	f	cm	Oct.01.96	Oct.6.96	NIC	5	2	9:44	f	c	y	i/w		sun
2	100	f	cm	Oct.01.96	Oct.6.96	CHB	5	2	8:35	n	v	cm	i/f		sun
2	100	f	cm	Oct.01.96	Oct.6.96	CHB	5	2	11:16	n	v	cm	i		sun
2	100	f	cm	Oct.01.96	Oct.7.96	CHB	6	2	11:33	n	v	cm	i/w		mcl
2	100	f	cm	Oct.01.96	Oct.7.96	NIC	6	2	9:17	r	c	y	w		mcl
2	100	f	cm	Oct.01.96	Oct.8.96	BOB	7	2	8:54	f	c		w		sun
2	100	f	cm	Oct.01.96	Oct.9.96	CHB	8	2	9:05	n	v	cm	w		overcast/rain
2	101	m	c	Oct.01.96	Oct.2.96	NIC	1	2	9:16	r	c	y	i/f		mcl
2	101	m	c	Oct.01.96	Oct.5.96	BOB	4	1	11:11	n	c	c	i/w	y	msun
2	101	m	c	Oct.01.96	Oct.6.96	CHB	5	7	11:00	n	v	c	i		sun
2	101	m	c	Oct.01.96	Oct.8.96	CHB	7	7	11:39	n	v	c	w		sun
2	102	f	wl	Oct.01.96	Oct.2.96	CHB	1	2	17:00	predated at release point
2	103	m	wl	Oct.01.96	Oct.10.96	NIC	9	2	9:02	n	c	y	w		overcast/rain
2	103	m	wl	Oct.01.96	Oct.5.96	BOB	4	2	11:25	b	c	wl	i		msun
2	103	m	wl	Oct.01.96	Oct.5.96	RAC	4	2	9:13	b	c	wl	f		msun
2	103	m	wl	Oct.01.96	Oct.6.96	NIC	5	3	10:14	r	v	y	i/f		sun
2	103	m	wl	Oct.01.96	Oct.8.96	BOB	7	5	9:00	f	v		i/w		sun
2	103	m	wl	Oct.01.96	Oct.8.96	BOB	7	3	9:40	f	c	wl	i/w		sun
2	103	m	wl	Oct.01.96	Oct.9.96	CHB	8	2	12:28	n	v	wl	i		overcast/rain
2	105	m	c	Oct.01.96	Oct.3.96	NIC	2	2	9:39	n	v		i/f		mcl
2	106	m	cm	Oct.01.96	Oct.2.96	CHB	1	2	10:11	b	r	c	i/w		mcl
2	107	m	c	Oct.01.96	Oct.2.96	BOB	1	3	10:10	r	v		i/f		mcl
2	107	m	c	Oct.01.96	Oct.5.96	BOB	4	2	10:44	n	c		i/w	y	msun
2	107	m	c	Oct.01.96	Oct.5.96	RAC	4	2	9:27	n	v		i/f		msun
2	107	m	c	Oct.01.96	Oct.7.96	CHB	6	2	11:25	b	r	c	w		mcl
2	107	m	c	Oct.01.96	Oct.7.96	NIC	6	2	8:52	r	c	c	w		mcl
2	107	m	c	Oct.01.96	Oct.7.96	NIC	6	2	10:19	f	c	c	w		mcl
2	108	f	wl	Oct.01.96	Oct.2.96	NIC	1	2	9:19	f	v	y	i/w		mcl
2	108	f	wl	Oct.01.96	Oct.5.96	BOB	4	2	11:56	n	v		I		msun
2	108	f	wl	Oct.01.96	Oct.5.96	RAC	4	2	9:30	r	v		i/f		msun
2	108	f	wl	Oct.01.96	Oct.6.96	CHB	5	2	11:13	n	v	wl	i/f		sun
2	108	f	wl	Oct.01.96	Oct.7.96	NIC	6	2	8:55	r	c	c	i/w		mcl
2	108	f	wl	Oct.01.96	Oct.8.96	NIC	7	3	10:58	n	c	c	w		sun
2	108	f	wl	Oct.01.96	Oct.8.96	BOB	7	3	9:43	n	v		i		sun
2	109	f	cm	Oct.01.96	Oct.11.96	CHB	10	7	10:50	f	r	cm	i/w		overcast
2	109	f	cm	Oct.01.96	Oct.5.96	BOB	4	2	11:21	n	v				msun
2	109	f	cm	Oct.01.96	Oct.6.96	NIC	5	1	12:16	f	c	y	i/f		sun
2	109	f	cm	Oct.01.96	Oct.6.96	CHB	5	1	10:19	n	v	cm	f		sun
2	109	f	cm	Oct.01.96	Oct.7.96	CHB	6	11	8:51	b	r	cm	i/w		mcl
2	109	f	cm	Oct.01.96	Oct.7.96	NIC	6	1	9:32	r	c	y	i/w		mcl
2	109	f	cm	Oct.01.96	Oct.8.96	NIC	7	1	11:00	f	v		i/w		sun
2	109	f	cm	Oct.01.96	Oct.8.96	CHB	7	1	9:35	n	v	cm	i		sun
2	109	f	cm	Oct.01.96	Oct.9.96	NIC	8	1	12:20	f	c	y	i/w		overcast/rain
2	110	m	c	Oct.01.96	Oct.3.96	RAC	2	1	9:13	n	c	c	f		mcl
2	110	m	c	Oct.01.96	Oct.3.96	BOB	2	2	8:51	n	v	wl	f		mcl
2	110	m	c	Oct.01.96	Oct.4.96	BOB	3	4	10:56	n	c	c	i/f		msun
2	110	m	c	Oct.01.96	Oct.8.96	BOB	7	5	9:11	b	v		i		sun
2	111	m	wl	Oct.01.96	Oct.12.96	BOB	11	10	9:25	n	v	wl	i		overcast
2	111	m	wl	Oct.01.96	Oct.14.96	BOB	13	10	10:56	n	c	wl	i		mcl
2	111	m	wl	Oct.01.96	Oct.2.96	NIC	1	2	8:41	r	c	y	i/f		mcl
2	111	m	wl	Oct.01.96	Oct.3.96	RAC	2	4	11:07	r	v	y	i/w		mcl
2	111	m	wl	Oct.01.96	Oct.3.96	BOB	2	10	9:51	b	v	wl	i		mcl
2	112	m	cm	Oct.01.96	Oct.10.96	NIC	9	2	8:43	n	c	y	w		overcast/rain
2	112	m	cm	Oct.01.96	Oct.11.96	NIC	10	2	12:04	r	c	y	w		overcast
2	112	m	cm	Oct.01.96	Oct.4.96	RAC	3	2	9:01	b	r	cm	I/F		msun
2	112	m	cm	Oct.01.96	Oct.5.96	BOB	4	2	10:42	n	c	cm	i/w		msun
2	112	m	cm	Oct.01.96	Oct.6.96	NIC	5	2	9:52	r	c	y	i/w		sun
2	112	m	cm	Oct.01.96	Oct.6.96	NIC	5	2	12:10	r	v		i/w		sun
2	112	m	cm	Oct.01.96	Oct.6.96	CHB	5	2	8:59	b	v	cm	i/f		sun
2	112	m	cm	Oct.01.96	Oct.7.96	CHB	6	2	10:53	n	v	cm	i/w		mcl
2	112	m	cm	Oct.01.96	Oct.7.96	NIC	6	2	10:16	f	v		i/w		mcl
2	112	m	cm	Oct.01.96	Oct.8.96	NIC	7	2	10:38	r	c	y	i/w		sun
2	112	m	cm	Oct.01.96	Oct.9.96	CHB	8	2	9:13	b	v	cm	i/w		overcast/rain
2	115	m	cm	Oct.02.96	Oct.10.96	CHB	8	6	8:56	r	r	cm	i/w		overcast/rain
2	115	m	cm	Oct.02.96	Oct.11.96	CHB	9		11:47	r	r	cm	w		overcast
2	115	m	cm	Oct.02.96	Oct.11.96	NIC	9	6	9:09	f	c	y	w		overcast
2	115	m	cm	Oct.02.96	Oct.12.96	BOB	10	5	8:45	b	c	cm	vw		overcast
2	115	m	cm	Oct.02.96	Oct.3.96	BOB	1	11	11:14	b	c	cm	i/f		mcl
2	115	m	cm	Oct.02.96	Oct.7.96	CHB	5	5	9:48	n	v	cm	i		mcl
2	115	m	cm	Oct.02.96	Oct.8.96	CHB	6	6	10:54	r	v	cm	i		sun
2	115	m	cm	Oct.02.96	Oct.8.96	BOB	6	5	9:35	n	v	c	i		sun
2	115	m	cm	Oct.02.96	Oct.9.96	CHB	7	6	13:17	r	r	cm	i/f		overcast/rain
2	115	m	cm	Oct.02.96	Oct.9.96	NIC	7	6	13:04	f	c	y	i/f		overcast/rain
2	116	m	wl	Oct.02.96	Oct.3.96	BOB	1	2	8:51	s	v		i/f		mcl
2	117	f	cm	Oct.02.96	Oct.11.96	NIC	9	4	10:28	n	c	y	w		overcast
2	117	f	cm	Oct.02.96	Oct.12.96	RAC	10	4	10:59	b	c	cm	w		overcast
2	117	f	cm	Oct.02.96	Oct.3.96	BOB	1	2	8:52	f	v	cm	i		mcl
2	117	f	cm	Oct.02.96	Oct.5.96	RAC	3	4	12:02	n	v		i/f		msun
2	117	f	cm	Oct.02.96	Oct.6.96	NIC	4	4	8:45	f	c	y	i/w		sun
2	117	f	cm	Oct.02.96	Oct.7.96	NIC	5	4	12:00	f	v	y	i/w		mcl
2	117	f	cm	Oct.02.96	Oct.7.96	NIC	5	4	8:52	n	v	y	i/w		sun
2	117	f	cm	Oct.02.96	Oct.8.96	NIC	6	4	9:10	n	v	y	w		sun
2	117	f	cm	Oct.02.96	Oct.9.96	NIC	7	7	13:22	r	c	y	i/w		overcast/rain
2	117	f	cm	Oct.02.96	Oct.9.96	NIC	7	4	14:05	n	c	y	w		overcast/rain
2	118	m	wl	Oct.02.96	Oct.3.96	BOB	1	2	8:55	n	v	wl	f		mcl
2	119	f	c	Oct.02.96	Oct.3.96	NIC	1	2	9:40	r	c	c	w		mcl
2	119	f	c	Oct.02.96	Oct.3.96	BOB	1	2	8:52		v	c	i		mcl
2	120	m	cm	Oct.02.96	Oct.12.96	RAC	10	6	11:09	r	c	cm	w		overcast
2	120	m	cm	Oct.02.96	Oct.4.96	BOB	2	8	10:02	s	c	cm	i		msun
2	120	m	cm	Oct.02.96	Oct.5.96	BOB	3	7	11:04	b	c	cm	i/w	y	msun
2	120	m	cm	Oct.02.96	Oct.7.96	NIC	5	6	11:03	r	c	y	w		mcl
2	120	m	cm	Oct.02.96	Oct.8.96	BOB	6	6	9:30	n	v	wl	w		sun
2	120	m	cm	Oct.02.96	Oct.9.96	CHB	7	6	13:00	r	r	cm	i/w		overcast/rain
2	121	f	wl	Oct.02.96	Oct.4.96	BOB	2	4	10:56	n	v	wl	i		msun
2	121	f	wl	Oct.02.96	Oct.4.96	NIC	2	3	9:30	r	v		I/W		msun
2	121	f	wl	Oct.02.96	Oct.6.96	NIC	4	4	8:47	f	v	y	i/f		sun
2	121	f	wl	Oct.02.96	Oct.7.96	CHB	5	6	9:25	n	v	wl	i/w		mcl
2	121	f	wl	Oct.02.96	Oct.7.96	NIC	5	4	11:58	s	v		i/w		mcl
2	121	f	wl	Oct.02.96	Oct.8.96	NIC	6	6	10:23	n	v		i/w		sun
2	121	f	wl	Oct.02.96	Oct.8.96	CHB	6	6	10:48	n	v	wl	w		sun
2	121	f	wl	Oct.02.96	Oct.8.96	BOB	6	6	9:27	n	v				sun
2	122	f	c	Oct.02.96	Oct.3.96	BOB	1	11	11:29	s	c		i/w		mcl
2	122	f	c	Oct.02.96	Oct.5.96	BOB	3	5	9:15	f	c	c	I/W	y	msun
2	122	f	c	Oct.02.96	Oct.7.96	CHB	5	4	8:57	n	v	cm	i/w		mcl
2	122	f	c	Oct.02.96	Oct.8.96	NIC	6	4	8:54	r	c		w		sun
2	122	f	c	Oct.02.96	Oct.8.96	BOB	6	5	9:36	f	c	c	w		sun
2	124	f	wl	Oct.02.96	Oct.4.96	RAC	2	8	9:15	f	r	wl	I/F		msun
2	124	f	wl	Oct.02.96	Oct.5.96	BOB	3	7	11:01	n	v				msun
2	124	f	wl	Oct.02.96	Oct.5.96	RAC	3	3	9:43	n	c	wl	i/w		msun
2	124	f	wl	Oct.02.96	Oct.6.96	CHB	4	7	9:44	n	v		i		sun
2	125	f	c	Oct.02.96	Oct.3.96	BOB	1	2	9:00	b	c	c	i		mcl
2	126	m	cm	Oct.02.96	Oct.10.96	BOB	8	5	8:56	spook	c	cm	i/w		overcast/rain
2	126	m	cm	Oct.02.96	Oct.4.96	RAC	2	4	9:51	f	r	cm	I/W		msun
2	126	m	cm	Oct.02.96	Oct.5.96	BOB	3	12	10:17	n	v	cm	i		msun
2	126	m	cm	Oct.02.96	Oct.5.96	RAC	3	12	11:05	n	v		i/w		msun
2	126	m	cm	Oct.02.96	Oct.6.96	NIC	4	12	10:37	n	v		f		sun
2	126	m	cm	Oct.02.96	Oct.6.96	CHB	4	12	11:59	n	v	cm	i/f		sun
2	126	m	cm	Oct.02.96	Oct.7.96	CHB	5	12	10:00	n	v	cm	i/f		mcl
2	126	m	cm	Oct.02.96	Oct.8.96	BOB	6	2	8:56	f(chase)	c	cm	i		sun
2	127	m	c	Oct.02.96	Oct.3.96	BOB	1	2	10:23	f	v		i/f		mcl
2	127	m	c	Oct.02.96	Oct.4.96	BOB	2	7	9:57	n	v		i/f		msun
2	127	m	c	Oct.02.96	Oct.5.96	BOB	3	7	11:01	n	v				msun
2	129	m	c	Oct.02.96	Oct.4.96	NIC	2	4	9:03	r	v		F		msun
2	129	m	c	Oct.02.96	Oct.5.96	BOB	3	5	9:16	n	c	c	I/F		msun
2	129	m	c	Oct.02.96	Oct.5.96	BOB	3	5	10:37	n	v		i/f		msun
2	130	m	cm	Oct.02.96	Oct.10.96	NIC	8	2	9:26	n	c	y	i/f		overcast/rain
2	130	m	cm	Oct.02.96	Oct.11.96	NIC	9	1	11:49	r	c	y	i/f		overcast
2	130	m	cm	Oct.02.96	Oct.14.96	RAC	12	1	10:47	n	c	cm	i/w		mcl
2	130	m	cm	Oct.02.96	Oct.4.96	NIC	2	2	9:52	f	v	y	I/F		msun
2	130	m	cm	Oct.02.96	Oct.5.96	BOB	3	5	9:13	s	c	c	I/F		msun
2	130	m	cm	Oct.02.96	Oct.5.96	BOB	3	2	10:43	n	v				msun
2	130	m	cm	Oct.02.96	Oct.6.96	NIC	4	2	9:38	r	v	y	i/f		sun
2	130	m	cm	Oct.02.96	Oct.7.96	NIC	5	2	10:18	r	v	y	i/f		mcl
2	130	m	cm	Oct.02.96	Oct.8.96	CHB	6	2	9:26	r	v	cm	i/f		sun
2	130	m	cm	Oct.02.96	Oct.8.96	BOB	6	2	9:53	n	v		i		sun
2	131	m	wl	Oct.02.96	Oct.11.96	CHB	9	2	10:10	n	v	wl	i		overcast
2	131	m	wl	Oct.02.96	Oct.12.96	BOB	10	2	8:27	b	c	wl	i/w		overcast
2	131	m	wl	Oct.02.96	Oct.12.96	RAC	10	3	11:24	r	v	wl	i/w		overcast
2	131	m	wl	Oct.02.96	Oct.12.96	RAC	10	8	11:47	n	c	wl	i/w		overcast
2	131	m	wl	Oct.02.96	Oct.3.96	NIC	1	2	9:46	r	c	y	i/f		mcl
2	131	m	wl	Oct.02.96	Oct.5.96	BOB	3	5	9:06	b	c	wl	I		msun
2	131	m	wl	Oct.02.96	Oct.5.96	BOB	3	5	9:47	f	c	cm	i/f		msun
2	131	m	wl	Oct.02.96	Oct.5.96	BOB	3	2	10:56	r	v		i		msun
2	131	m	wl	Oct.02.96	Oct.7.96	NIC	5	2	10:36	f	c	y	i/w		mcl
2	131	m	wl	Oct.02.96	Oct.8.96	NIC	6	2	10:50	n	v		i/f		sun
2	131	m	wl	Oct.02.96	Oct.8.96	CHB	6	2	0:31	t	v	wl	i		sun
2	131	m	wl	Oct.02.96	Oct.9.96	CHB	7	2	9:03	n	v	wl	i		overcast/rain
2	131	m	wl	Oct.02.96	Oct.9.96	CHB	7	2	12:42	f	r	wl	i/w		overcast/rain
2	133	m	c	Oct.02.96	Oct.3.96	BOB	1	2	8:50	predated at release site					mcl
2	135	f	wl	Oct.02.96	Oct.3.96	BOB	1	2	8:50	predated at release site					mcl
2	137	m	c	Oct.02.96	Oct.5.96	RAC	3	10	10:07	b	c	c	i/w		msun
2	137	m	c	Oct.02.96	Oct.5.96	RAC	3	4	11:57	n	v		i/w		msun
2	137	m	c	Oct.02.96	Oct.8.96	NIC	6	8	9:16	f	v	y	i/w		sun
2	137	m	c	Oct.02.96	Oct.8.96	NIC	6	4	10:28	f	v	c	i/f		sun
2	137	m	c	Oct.02.96	Oct.8.96	BOB	6	3	9:43	f	v		i		sun
2	138	f	wl	Oct.02.96	Oct.11.96	NIC	9	12	9:20	r	c	y	w		overcast
2	138	f	wl	Oct.02.96	Oct.4.96	BOB	2	3	9:28	n	c		i/w		msun
2	138	f	wl	Oct.02.96	Oct.4.96	RAC	2	3	9:27	b	v		I/W		msun
2	138	f	wl	Oct.02.96	Oct.5.96	BOB	3	6	9:29	s	c	c	I/W		msun
2	138	f	wl	Oct.02.96	Oct.5.96	BOB	3	12	10:22	n	v	wl	i/w		msun
2	138	f	wl	Oct.02.96	Oct.6.96	CHB	4	12	12:14	n	v	wl	w		sun
2	138	f	wl	Oct.02.96	Oct.7.96	CHB	5	12	10:05	n	v	wl	w		mcl
2	138	f	wl	Oct.02.96	Oct.8.96	NIC	6	12	10:08	f	c	y	w		sun
2	139	m	cm	Oct.02.96	Oct.5.96	BOB	3	12	10:20	n	v		i/f		msun
2	140	m	c	Oct.02.96	Oct.4.96	BOB	2	1	10:44	n	v	c	i		msun
2	140	m	c	Oct.02.96	Oct.5.96	BOB	3	1	11:11	n	v	c	i		msun
2	141	m	c	Oct.02.96	Oct.10.96	CHB	8	6	9:01	r	r	c	i		overcast/rain
2	141	m	c	Oct.02.96	Oct.5.96	BOB	3	5	9:38	b	c	c	I/F		msun
2	142	m	cm	Oct.02.96	Oct.4.96	RAC	2	2	8:50	n	v	cm	f		msun
2	142	m	cm	Oct.02.96	Oct.5.96	BOB	3	2	11:21	n	v				msun
2	142	m	cm	Oct.02.96	Oct.5.96	RAC	3	2	9:34	n	c	cm	f		msun
2	142	m	cm	Oct.02.96	Oct.5.96	RAC	3	1	10:18	n	v		i/w		msun
2	142	m	cm	Oct.02.96	Oct.6.96	CHB	4	2	11:20	n	v		i		sun
2	142	m	cm	Oct.02.96	Oct.7.96	CHB	5	8	11:38	n	v	cm	f		mcl
2	143	m	wl	Oct.02.96	Oct.3.96	NIC	1	2	9:38	s	c	y	i/f		mcl
2	144	m	wl	Oct.02.96	Oct.4.96	NIC	2	4	9:12	n	v	y	I/F		msun
2	144	m	wl	Oct.02.96	Oct.4.96	NIC	2	4	10:31	r	r	y	F		msun
2	144	m	wl	Oct.02.96	Oct.5.96	BOB	3	4	9:48	f	c	c			msun
2	147	m	cm	Oct.02.96	Oct.4.96	BOB	2	11	9:47	b	c	cm	i/f		msun
2	147	m	cm	Oct.02.96	Oct.5.96	RAC	3	2	9:32	n	v		i/w		msun
2	147	m	cm	Oct.02.96	Oct.6.96	NIC	4	2	10:09	r	v	y	f		sun
2	149	m	wl	Oct.02.96	Oct.3.96	BOB	1	2	8:50	predated at release site					mcl
2	150	m	wl	Oct.02.96	Oct.7.96	CHB	5	2	10:55	n	v	wl	i/f		mcl
2	151	m	c	Oct.02.96	Oct.3.96	BOB	1	2	8:55	n	v		i		mcl
2	151	m	c	Oct.02.96	Oct.5.96	BOB	3	3	11:59	n	v		I		msun
2	153	f	wl	Oct.02.96	Oct.4.96	BOB	2	2	10:16	r	v		i/f		msun
2	155	f	cm	Oct.02.96	Oct.3.96	NIC	1	2	9:33	r	c	y	i/f		mcl
2	155	f	cm	Oct.02.96	Oct.3.96	NIC	1	3	9:56	n	v		i/w		mcl
2	155	f	cm	Oct.02.96	Oct.3.96	RAC	1	3	11:30	n	c	cm	i/f		mcl
2	155	f	cm	Oct.02.96	Oct.3.96	CHB	1	3	11:04	n	v	cm	i		mcl
2	155	f	cm	Oct.02.96	Oct.4.96	BOB	2	11	9:35	f	c	cm	i		msun
2	156	f	c	Oct.02.96	Oct.4.96	BOB	2	2	9:53	n	v		i/f		msun
2	156	f	c	Oct.02.96	Oct.4.96	NIC	2	3	9:25	n	v	?	F		msun
2	156	f	c	Oct.02.96	Oct.5.96	BOB	3	4	9:22	s	c	c	I/F		msun
2	156	f	c	Oct.02.96	Oct.5.96	BOB	3	6	9:30	n	v	v	I/F		msun
2	157	m	wl	Oct.02.96	Oct.5.96	BOB	3	12	10:18	n	v	wl	i/f		msun
2	157	m	wl	Oct.02.96	Oct.6.96	NIC	4	12	10:47	n	v	y	i/f		sun
2	158	m	cm	Oct.02.96	Oct.14.96	BOB	12	3	9:32	n	v		i		mcl
2	158	m	cm	Oct.02.96	Oct.4.96	NIC	2	11	10:08	r	r		F		msun
2	158	m	cm	Oct.02.96	Oct.5.96	BOB	3	3	10:52	n	v		i		msun
2	158	m	cm	Oct.02.96	Oct.8.96	NIC	6	3	10:46	n	c	y	i/f		sun
2	158	m	cm	Oct.02.96	Oct.9.96	NIC	7	8	9:29	r	c		i/f		overcast/rain
2	159	f	cm	Oct.02.96	Oct.3.96	BOB	1	2	8:50	predated at release site					mcl
2	160	m	wl	Oct.02.96	Oct.12.96	RAC	10	2	3:50	b	c	wl	i/f		overcast
2	160	m	wl	Oct.02.96	Oct.14.96	BOB	12	2	9:04	b	c	wl	i/w		mcl
2	160	m	wl	Oct.02.96	Oct.14.96	BOB	12	2	11:03	n	v		i		mcl
2	160	m	wl	Oct.02.96	Oct.3.96	NIC	1	2	9:43	r	c	y	i/f		mcl
2	160	m	wl	Oct.02.96	Oct.4.96	NIC	2	2	11:51	r	r	y	F		msun
2	160	m	wl	Oct.02.96	Oct.5.96	BOB	3	2	10:39	n	v				msun
2	160	m	wl	Oct.02.96	Oct.5.96	RAC	3	2	11:20	n	v	wl	i/f		msun
2	160	m	wl	Oct.02.96	Oct.8.96	NIC	6	8	9:39	r	v	y	i/f		sun
2	160	m	wl	Oct.02.96	Oct.8.96	NIC	6	3	10:45	n	v	y	i/f		sun
2	160	m	wl	Oct.02.96	Oct.8.96	CHB	6	3	10:30	b	v	wl	i/f		sun
2	161	m	c	Oct.02.96	Oct.3.96	CHB	1	2	11:28	n	r	c	f		mcl
2	161	m	c	Oct.02.96	Oct.3.96	BOB	1	2	10:24	b	v		i/f		mcl
2	161	m	c	Oct.02.96	Oct.4.96	BOB	2	3	10:12	n	c	c	i		msun
2	161	m	c	Oct.02.96	Oct.4.96	BOB	2	2	10:48	n	c	c	i	y	msun
2	161	m	c	Oct.02.96	Oct.5.96	BOB	3	5	9:02	f	c	c	I/W	?	msun
2	161	m	c	Oct.02.96	Oct.5.96	BOB	3	3	10:01	n	c	c	i/w		msun
2	162	m	wl	Oct.02.96	Oct.10.96	NIC	8	7	8:52	r	c	y	f		overcast/rain
2	162	m	wl	Oct.02.96	Oct.10.96	BOB	8	7	8:29	b	c	wl	i		overcast/rain
2	162	m	wl	Oct.02.96	Oct.12.96	RAC	10	3	10:50	b	c	wl	i/f		overcast
2	162	m	wl	Oct.02.96	Oct.12.96	BOB	10	8	9:42	b	c	wl			overcast
2	162	m	wl	Oct.02.96	Oct.3.96	NIC	1	2	9:32	r	v	y	i/f		mcl
2	162	m	wl	Oct.02.96	Oct.3.96	BOB	1	2	8:52	b	v	wl	i/f		mcl
2	162	m	wl	Oct.02.96	Oct.5.96	BOB	3	7	11:01	s	v	wl			msun
2	162	m	wl	Oct.02.96	Oct.8.96	BOB	6	3	9:05	b	v		i		sun
2	165	m	wl	Oct.02.96	Oct.3.96	BOB	1	2	8:50	predated at release site					mcl
2	166	f	cm	Oct.02.96	Oct.3.96	BOB	1	2	8:50	predated at release site					mcl
2	168	f	cm	Oct.02.96	Oct.3.96	NIC	1	7	10:04	s	c		i/f		mcl
2	168	f	cm	Oct.02.96	Oct.4.96	NIC	2	2	9:50	r	v	y	I/W		msun
2	168	f	cm	Oct.02.96	Oct.5.96	RAC	3	1	9:53	b	c	cm	i/w		msun
2	168	f	cm	Oct.02.96	Oct.6.96	NIC	4	1	12:14	n	v	y	i/w		sun
2	168	f	cm	Oct.02.96	Oct.8.96	CHB	6	7	9:41	n	v	cm	i/w		sun
2	168	f	cm	Oct.02.96	Oct.9.96	NIC	7	1	8:45	r	c	y	w		overcast/rain
2	170	m	c	Oct.02.96	Oct.12.96	BOB	10	6	8:41	n	c	c	i/w		overcast
2	170	m	c	Oct.02.96	Oct.12.96	RAC	10	6	11:08	r	c	c	i/f		overcast
2	170	m	c	Oct.02.96	Oct.5.96	RAC	3	6	11:40	n	v	c	i/f		msun
2	170	m	c	Oct.02.96	Oct.8.96	BOB	6	6	9:30	b	v	c	i/f		sun
2	170	m	c	Oct.02.96	Oct.9.96	CHB	7	6	13:09	f	r	c	i/f		overcast/rain
2	171	m	cm	Oct.02.96	Oct.4.96	CHB	2	2	8:50	f	r	cm	F		msun
2	171	m	cm	Oct.02.96	Oct.4.96	CHB	2	1	10:27	n	r	cm	I		msun
2	171	m	cm	Oct.02.96	Oct.5.96	RAC	3	1	10:15	n	c	cm	i/f		msun
2	171	m	cm	Oct.02.96	Oct.6.96	CHB	4	1	10:18	n	v	c	i/f		sun
2	173	f	c	Oct.02.96	Oct.6.96	NIC	4	8	10:24	f	v	y	i/f		sun
2	174	m	wl	Oct.02.96	Oct.11.96	CHB	9	3	10:18	n	v	wl	i		overcast
2	174	m	wl	Oct.02.96	Oct.12.96	RAC	10	8	11:51	b	c	wl	i/f		overcast
2	174	m	wl	Oct.02.96	Oct.14.96	RAC	12	4	12:01	n	c	wl	w		mcl
2	174	m	wl	Oct.02.96	Oct.3.96	NIC	1	2	9:32	r	v		i/f		mcl
2	174	m	wl	Oct.02.96	Oct.4.96	RAC	2	2	8:54	r	r	wl	i/f		msun
2	174	m	wl	Oct.02.96	Oct.5.96	BOB	3	3	10:01	n	c	wl	i		msun
2	174	m	wl	Oct.02.96	Oct.6.96	CHB	4	3	9:34	n	v	wl	i		sun
2	174	m	wl	Oct.02.96	Oct.7.96	NIC	5	4	12:04	r	v	y	i/f		mcl
2	174	m	wl	Oct.02.96	Oct.8.96	NIC	6	8	9:35	s	v		i/w		sun
2	174	m	wl	Oct.02.96	Oct.8.96	CHB	6	4	10:43	n	v	wl	i/w		sun
2	174	m	wl	Oct.02.96	Oct.9.96	NIC	7	4	14:04	n	v	y	w		overcast/rain
2	175	m	cm	Oct.02.96	Oct.11.96	CHB	9	2	9:21	s	r	cm	i/f		overcast
2	175	m	cm	Oct.02.96	Oct.3.96	CHB	1	2	11:36	n	v		f		mcl
2	175	m	cm	Oct.02.96	Oct.4.96	BOB	2	2	9:55	n	v		i/f		msun
2	175	m	cm	Oct.02.96	Oct.4.96	NIC	2	2	9:34	n	v	y	I/F		msun
2	175	m	cm	Oct.02.96	Oct.4.96	NIC	2	2	9:51	n	v	y	I/F		msun
2	175	m	cm	Oct.02.96	Oct.5.96	BOB	3	2	10:46	n	v		i/f		msun
2	175	m	cm	Oct.02.96	Oct.5.96	BOB	3	2	11:24	n	v	cm	i/f		msun
2	175	m	cm	Oct.02.96	Oct.6.96	NIC	4	2	9:30	r	c	y	i/w		sun
[truncated: 71 more rows]
